# Supplementary material for: Sorting things out: Assessing effects of unequal specimen biomass on DNA metabarcoding
Source: Ecol Evol. 2017 Jul 28;7(17):6918–26. doi: 10.1002/ece3.3192 (PMC5587478; doi:10.1002/ece3.3192)
Supplement: Supplementary file 11 [file ECE3-7-6918-s011.xls]

## Sheet: Sheet1
Taxonomic group	Used literature for taxa identification
Coleoptera	„Brohmer – Fauna von Deutschland“ Dr. Matthias Schaefer Quelle & Meyer Verlag GmbH & Co, Wiebelsheim 22. Auflage 2006 „Welcher Käfer ist das?“ Dr. Jan Bechynê Franckh’sche Verlagshandlung, W. Keller & Co, Stuttgart 1974 „Der Kosmos Käferführer – Die Käfer Mitteleuropas“ Karl Wilhelm Harde, František Severa Franckh-Kosmos Verlags-GmbH & Co KG, Stuttgart 2006
Diptera	„Methodisches Handbuch Fließgewässerbewertung“ Carolin Meier, Peter Haase, Peter Rolauffs, Karin Schindehütte, Franz Schöll, Andrea Sundermann, Daniel Hering fliessgewässerbewertung.de 2006
Ephemeroptera	„Die Eintagsfliegen Zentraleuropas (Insecta: Ephemeroptera): Bestimmung und Ökologie“ Ernst Bauernfeind, Uwe H. Humpesch Verlag des Naturhistorischen Museums Wien 2001
Gammaridea	LANUV-Arbeitsblatt 14 „Taxonomie für die Praxis – Bestimmungshilfen – Makrozoobenthos (1)“ Brigitta Eiseler, Frank Eiseler Landesamt für Natur, Umwelt und Verbraucherschutz Nordrhein Westfalen 2010
Plecoptera	Fauna Helvetica 27 „Die Steinfliegen der Schweiz – Bestimmung und Verbreitung“ Verena Lubini, Sandra Knispel, Gilles Vinçon Schweizerische Entomologische Gesellschaft 2012
Trichoptera	„Atlas der österreichischen Köcherfliegenlarven unter Einschluss der angrenzenden Gebiete“ Johann Waringer, Wolfram Graf Facultas Universität 1997 „Keys to the case-bearing caddis larvae of Britain and Ireland“ D. Wallace, B. Wallace, G. N. Philipson Environment Agency, Freshwater Biological Association 2003
Other taxa	„Brohmer – Fauna von Deutschland“ Dr. Matthias Schaefer Quelle & Meyer Verlag GmbH & Co, Wiebelsheim 22. Auflage 2006
