# Supplementary material for: Sorting things out: Assessing effects of unequal specimen biomass on DNA metabarcoding
Source: Ecol Evol. 2017 Jul 28;7(17):6918–26. doi: 10.1002/ece3.3192 (PMC5587478; doi:10.1002/ece3.3192)
Supplement: Supplementary file 12 [file ECE3-7-6918-s012.xls]

## Sheet: OTU_BPsort_tax_NEW
X	ID	BF10_BR14	BF11_BR13	BF12_BR12	BF13_BR11	BF14_BR10	BR10_BF14	BR11_BF13	BR12_BF12	BR13_BF11	BR14_BF10	BF10_BR24	BF11_BR23	BF12_BR22	BF13_BR21	BF14_BR20	BR20_BF14	BR21_BF13	BR22_BF12	BR23_BF11	BR24_BF10	BF20_BR14	BF21_BR13	BF22_BR12	BF23_BR11	BF24_BR10	BR10_BF24	BR11_BF23	BR12_BF22	BR13_BF21	BR14_BF20	BF20_BR24	BF21_BR23	BF22_BR22	BF23_BR21	BF24_BR20	BR20_BF24	BR21_BF23	BR22_BF22	BR23_BF21	BR24_BF20	sequ	NCBI_accession	BOLD_ID	bin_uri	bold_Order	bold_Family	bold_Genus	bold_sim
1	OTU_1	271165	1039977	305423	866116	198051	3755	75559	1643945	154028	26202	1466563	2060473	2025719	1690508	932768	19533	283106	2443206	939574	143755	71316	485081	106037	307034	98534	2536	78657	704960	103606	17539	317969	1413121	804849	623840	397887	9082	250787	1322316	663963	87202	TCCTTTAGCAGCAGGAATCGCCCACGCAGGAGCTTCAGTTGACTTAGCTATTTTTTCTTTACATTTAGCCGGAGTATCCTCAATTTTAGGGGCAGTAAATTTTATTACTACAACTATTAATATACGTACTAGAGGAATAACAATAGACCGTATTCCTTTATTTGTTTGATCAGTAGTAATTACTGCAATTTTATTACTTCTATCCTTACCTGTTCTT	JX571926	GBEPT1356-14	BOLD:ACO8667	Ephemeroptera	Ephemeridae	Ephemera danica	100
2	OTU_2	54557	1577264	99263	902597	291249	141344	1268211	855177	1168208	453981	15029	140870	25530	160525	103231	54553	328206	94505	308691	116124	72336	2542706	272440	1377300	334094	201284	1571238	1111662	1168579	499336	21064	666381	105908	360553	123855	67273	526291	227444	382491	116729	GCCACTTTCTAGAAATTTAGCTCATGCAGGAAGATCAGTGGACATCTCCATTTTTTCTCTTCATTTAGCAGGAATTTCCTCCATTTTAGGGGCCATTAATTTTATTTCCACAACCCTCAATATACGAAATAATTTAATAACCCTTGACCGTATCCCCCTATTTGTTTGATCAGTAGCTATCACAGCTCTTCTCCTTCTACTCTCATTACCAGTTTTA	HE858259	BHMKK195-12	BOLD:AAA5186	Trichoptera	Limnephilidae	Chaetopteryx villosa	100
3	OTU_3	0	0	0	0	0	0	504337	681818	1444830	97472	0	0	0	0	0	0	973621	649479	928555	183284	0	0	0	0	0	1	482015	306815	634630	57901	0	0	0	0	0	0	849577	403754	489089	97309	TCCTTTATCTGCCGGAATTGCACACGCAGGTGCTTCCGTGGATCTTGCAATCTTTTCACTTCATCTTGCAGGGGTTTCGTCAATCTTAGGTGCAGTAAATTTTATTACCACAACTATTAATATACGATCGAGTGGGATAACTATAGACCGTATCCCTTTATTTGTTTGATCGGTTTTAATTACAGCCATTTTATTACTTCTGTCTCTACCTGTCTTA	HM480848	FBAQU807-10	BOLD:AAM3365	Ephemeroptera	Heptageniidae	Ecdyonurus venosus	100
4	OTU_4	0	145934	205122	291185	19977	19017	861854	10	692752	159831	0	44495	123861	164873	14383	20150	714461	15	452493	161251	1	229254	428122	196685	16556	24799	734003	43	518942	137914	0	133420	369030	138404	11985	20086	616341	10	386969	117432	TCCTTTATCTAGAAACATTGCCCATGCTGGGGCTTCCGTAGATCTAACTATCTTTTCTTTACATTTAGCAGGAATTTCATCTATTTTAGGGGCTGTTAATTTTATTTCTACTATTATAAATATACGATCATCACTAATAACTCTTGACCGAATTCCTTTATTTGTTTGATCAGTTATAATTACTGCTATTCTTCTCTTGCTTTCTTTACCTGTATTA	AF436534	FBAQU1407-13	BOLD:ACE9892	Trichoptera	Odontoceridae	Odontocerum albicorne	100
5	OTU_5	0	0	0	0	0	702217	586513	533	473720	907306	0	0	0	0	0	290059	189656	67	166067	440386	0	0	0	0	0	994303	347956	605	455547	771665	0	0	0	0	0	329362	97252	167	185368	331066	TCCCCTATCTGCAGGAATTGCTCATGCTGGTTCTTCTGTAGACATAGCAATTTTTTCATTACATTTAGCAGGAGTTTCCTCAATCTTAGGGGCTGTAAATTTTATTACAACTGTAATTAATATACGGTCAGCGGGAATAACTTTAGATCGAATACCCCTATTTGTCTGAGCTGTAGTAATTACGGCATTACTATTACTTCTATCTTTACCTGTATTA	KR143732	FBAQU199-09	BOLD:AAH7652	Plecoptera	Nemouridae	Protonemura auberti	100
6	OTU_6	2	217	2958995	1588856	50320	0	0	0	0	0	0	12	627841	467378	20895	0	0	0	0	0	0	38	2815924	1543384	42675	0	0	0	0	0	0	14	906837	604292	17125	0	0	0	0	0	CCCCTTTCCAGAAATCTTGCCCATGCAGGCAGATCTGTTGATATCTCTATTTTTTCACTTCATTTAGCGGGAATCTCCTCTATTTTAGGAGCTATTAATTTTATTTCAACTACACTTAACATACGAAATAACTTAATAACTTTAGATCGAATCCCCCTATTTGTATGATCTGTAGCTATTACAGCTCTTCTTCTTCTTCTCTCTCTCCCAGTTTTA	JF891250	BARCO091-14	BOLD:AAF7718	Trichoptera	Limnephilidae	Halesus radiatus	100
7	OTU_7	1133233	5302	38	43167	961776	199023	20768	15	43452	463282	234585	908	0	7908	381340	156471	10973	1	16778	189686	547183	5024	4	38782	333243	150956	20801	0	30709	268473	114495	1395	20	8447	115849	89846	10330	11	11694	89982	TCCCCTTTCAGCCGGGATTGCCCATGCTGGTGCTTCAGTAGACTTGGCAATTTTCTCTCTACACTTAGCTGGTGTTTCCTCCATTCTTGGGGCCGTTAATTTTATTACTACAACAATTAATATGCGAGCCAGTGGAATAACTATAGACCGAATTCCTTTATTTGTTTGGTCAGTAGTAATCACCGCAATCCTTTTACTCCTTAGCTTACCTGTCTTA	HG935092	FBAQU1140-12	BOLD:AAJ7054	Ephemeroptera	Leptophlebiidae	Habrophlebia lauta	97.67
8	OTU_8	998271	12977	1617	143171	966786	0	0	0	0	0	883455	2118	773	50138	480150	0	0	0	0	0	1735792	69719	18028	424110	2336360	0	0	0	0	0	1375015	24889	20168	189717	1257709	0	0	0	0	0	ACCCTTAGCCTCTGGAATGGCTCACGCCGGGGCTTCTGTAGATTTAGCCATCTTTTCACTTCACTTGGCCGGAGTTTCTTCTATTCTCGGGGCTGTAAATTTTATTACTACTACAATTAATATACGAACTAGAGGAATAACTATGGACCGTATCCCCTTATTTGTTTGATCAGTACTAATTACCGCAATCTTACTACTACTATCACTACCTGTTTTA	JN164273	GBEPT1591-14	BOLD:AAB3693	Ephemeroptera	Ephemerellidae	Ephemerella ignita	100
9	OTU_9	162601	918894	0	575274	274149	0	0	0	0	0	242743	414437	0	485214	311432	0	0	0	0	0	39422	423221	0	166855	69188	0	0	0	0	0	56153	344505	0	161916	72773	0	0	0	0	0	CCCTCTATCAGCTGCAATTGCCCATGGAGGAGGATCAGTTGATTTAGCAATTTTTTCATTACACTTAGCAGGAATTTCTTCTATTTTAGGAGCTGTTAATTTCATTACTACAGTAATTAATATACGATCTACAGGTATTACTTTCGATCGAATACCTTTATTTGTATGAGCTGTAGTAATTACTGCTATTCTTTTATTATTATCTTTACCTGTATTA	KM634085	FIDIP2983-12	BOLD:ACD1718	Diptera	Tabanidae	Tabanus cordiger	100
10	OTU_10	0	0	0	0	0	1195301	77	100	104945	496640	0	0	0	0	0	502395	17	1	8296	247732	0	0	0	0	0	430026	33	0	38957	219441	0	0	0	0	0	156571	0	0	3558	98774	TCCCCTATCTTCTGGCATTGCTCACGCAGGGGCCTCCGTTGACTTAGCTATTTTTTCTCTTCACCTCGCCGGAATTTCCTCTATTTTAGGGGCCGTAAATTTTATTACAACTATTATTAATATACGATCTAATGGGATTACCTTCGATCGAATGCCCCTATTTGTTTGATCAGTAGTTATTACTGCAATTTTATTACTATTATCATTACCAGTGCTA	KP861195	AMTPD2144-15	BOLD:ACU9243	Diptera	Simuliidae	Simulium	100
11	OTU_11	0	0	0	0	0	312966	15432	0	116148	472254	0	0	0	0	0	319876	7821	0	10106	282914	0	0	0	0	0	301421	8227	4	102687	478635	0	0	0	0	0	237232	3749	0	9667	228458	TCCCCTAGCTGCTAATATCGCCCACGGGGGTTCTTCAGTAGACTTCGCTATTTTTTCTTTACATTTGGCTGGGGTTTCATCAATTCTAGGGGCAGTAAATTTTATTACAACTGTGGTTAACATACGTAGTCCGGGCATGACCCTAGATCGAATGCCCTTATTTGTGTGGTCAGTGGTGATTACTGCTGTCTTGCTTTTATTATCATTACCTGTTTTA	KU955988	GBEPT1613-14	BOLD:ACP8603	Ephemeroptera	Baetidae	Baetis vernus	100
12	OTU_12	0	0	20	14	0	436467	183	13	32987	479688	0	0	34	0	0	249792	108	0	10007	306920	0	0	22	0	0	415799	136	0	31752	416128	0	0	0	11	0	180379	65	7	9099	216479	TCCTTTAGCTGCCAATATCGCCCATGGCGGGTCATCTGTTGATTTCGCAATTTTTTCTCTCCACTTAGCAGGGGTGTCTTCCATTTTAGGGGCTGTAAATTTTATTACCACAGTGATTAATATACGAAGCCCGGGGATGGGGTTAGACCAAATACCTCTTTTTGTCTGGTCAGTTGTGATTACAGCAGTCTTACTCTTACTTTCACTACCAGTTTTA	HG934998	GBA17891-14	BOLD:AAJ9345	Ephemeroptera	Baetidae	Baetis muticus	100
13	OTU_13	0	0	0	0	0	114250	15976	1	41291	195958	0	0	0	0	0	334844	23106	0	19964	412423	0	0	0	0	0	288167	26013	0	72559	316321	0	0	0	0	0	558197	32918	0	37448	507304	TCCCCTAGCCGCCGGGATTGCCCATGCAGGAGCCTCAGTTGACCTCGCTATTTTTTCATTACATTTAGCCGGAGTATCATCAATTCTAGGGGCTGTAAATTTTATTACTACAGTAATTAATATACGATCTAGTGGAATAACCCTGGATCGAATGCCTTTATTTGTTTGAGCTGTAGTAATCACAGCCTTACTTTTACTATTATCTCTCCCCGTATTA	JQ736340	FBAQU331-09	BOLD:AAJ2415	Plecoptera	Leuctridae	Leuctra braueri	100
14	OTU_14	81227	0	0	9803	114860	92338	133580	0	326202	80724	102848	0	0	5107	95565	129532	107736	0	50847	214171	208366	0	0	23336	242432	217321	227215	0	481096	143947	244551	0	0	14591	206788	268604	196928	0	105835	318107	CCCCTATCCAGTAATTTAGCCCATATAGGGTCATCCGTAGATCTTTCAATCTTTTCATTACATTTAGCAGGAGTATCCTCAATTTTAGGAGCAATTAACTTTATTACAACAATAATAAATATACGATCATTGGGAATATCCTATGATCGTATGCCACTCTTCGCATGATCAGTCCTTATTACAGCTGTACTACTACTACTATCACTTCCTGTTTTA	KP455290	TRIFI1043-14	BOLD:ACH0620	Trichoptera	Sericostomatidae	Sericostoma personatum	100
15	OTU_15	0	0	0	0	0	0	158773	17	70991	13458	0	0	0	0	0	0	228484	1	265718	21166	0	0	0	0	0	0	47933	0	16528	3343	0	0	0	0	0	2	60868	1	57729	3700	TCCCTTAGCAAGAAATTTAGCTCATGCAGGTCCATCAGTAGACTTAGCTATTTTCTCATTACATTTAGCAGGAGCTTCATCTATTTTAGGGGCCATCAACTTTATTACTACAGTCATCAATATGCGATGAAGAGGTTTACGATTAGAGCGAATCCCCCTTTTCGTATGAGCTGTATTAATTACAGTGATTCTTCTTCTACTATCATTGCCCGTGCTA	KM612066	ANCN022-08	BOLD:AAB7509	Haplotaxida	Lumbricidae	Eiseniella tetraedra	100
16	OTU_16	0	0	0	0	0	0	0	469842	50143	6170	0	0	0	0	0	0	0	82400	11998	2198	0	0	0	0	0	4	1	1191105	104893	13739	0	0	0	0	0	1	0	391641	34920	4252	CCCTCTCTCCAGAAACTTAGCCCATGCGGGAAGTTCAGTTGATATCTCAATTTTCTCCCTCCATCTAGCCGGAATCTCCTCAATTTTAGGAGCAATCAACTTCATCTCTACTACATTAAATATGCGCAATAACTTAATAACCCTAGATCGAATCCCCCTATTTGTGTGATCAGTTGCCATCACAGCCCTACTTCTACTTCTGTCTCTCCCAGTCTTA	KM411447	FBAQU1512-13	BOLD:AAD5620	Trichoptera	Limnephilidae	Potamophylax cingulatus	99.07
17	OTU_17	271961	28	0	13064	190864	405	0	0	46	747	59518	0	0	2330	58663	201	0	0	30	296	95362	0	0	12030	67384	401	0	0	14	196	23930	14	0	3317	23229	203	0	0	3	187	ACCTCTAGCAAGTAATCTAGCACACGCTGGACCTTCTGTAGATCTAGCTATCTTCTCCCTTCATTTAGCCGGAGCATCCTCAATTCTAGGAGCCCTAAACTTTATTACAACTGTTATCAATATACGATGAAATGGTATACGTCTAGAACGAATTCCTTTATTTGTATGAGCCGTAATAATTACAGTAATTTTACTCCTATTATCCTTACCGGTATTA	LN810269	GBAN0215-06	BOLD:AAB1238	Lumbriculida	Lumbriculidae	Lumbriculus variegatus	100
18	OTU_18	111795	51	8	8509	302351	0	0	0	0	0	30129	6	0	1360	59264	0	0	0	0	0	76972	78	9	14413	106317	0	0	0	0	0	20117	6	17	2512	20441	0	0	0	0	0	TCCTCTTTCTGCAGCTGTGGCTCATAGAGGAGCTTCAGTTGACTTAGCTATTTTTAGATTACATTTAGCAGGAATTTCTTCTATTTTAGGGGCAGTAAATTTTATTTCCACAGTTATTAATATACGATCAACTGGAATAACTTTTGACCGTATACCTTTATTTGTATGGGCAGTTGCTATTACTGCTCTACTTCTTCTTTTATCACTTCCCGTATTA	KM440890	NA	NA	NA	NA	NA	NA
19	OTU_19	0	0	0	0	0	125650	68004	0	81506	145927	0	0	0	0	0	90041	26791	0	13327	61725	0	0	0	0	0	33943	22942	0	22036	37270	0	0	0	0	0	20809	10066	1	4338	16187	TCCTTTATCTAGAAATATCTCTCATTTAGGGAAAGCTGTTGATTTAACAATTTTTTCTCTCCATATAGCAGGAATTTCATCTATTTTAGGGGCAGTAAATTTTATTACTACCGTAATTAATATACGGTCTAACTTTATAACATTAGATCGTATGCCATTATTTGTTTGATCTGTATTAATTACAGCAATTCTTCTTCTTCTTTCATTACCCGTATTA	FM998346	FBAQU285-09	BOLD:AAE2351	Trichoptera	Philopotamidae	Wormaldia occipitalis	100
20	OTU_20	0	0	0	0	0	0	199573	0	178967	5874	0	0	0	0	0	0	43058	0	26315	6250	0	0	0	0	0	0	221411	0	124721	7089	0	0	0	0	0	0	50881	0	20748	5612	TCCTCTCTCTAGAAATTTAGCCCATGCAGGAAGATCGGTTGATATCTCTATCTTCTCCCTCCATTTAGCTGGAATTTCTTCAATTTTAGGTGCTATTAATTTTATCTCAACAACTCTAAATATACGAAATAATTTAATAACCTTAGATCGAATCCCCCTATTTGTTTGATCTGTAGCTATTACAGCTTTACTTCTTCTTCTCTCTCTTCCTGTACTA	KR146542	FBAQU1391-13	BOLD:AAL1918	Trichoptera	Limnephilidae	Drusus annulatus	100
21	OTU_21	124054	83679	0	33498	185236	0	0	0	0	0	79136	10559	0	11496	117626	0	0	0	0	0	190145	217994	0	48800	232973	0	0	0	0	0	113578	51962	0	20033	144255	0	0	0	0	0	CCCCTATCCAGTAATTTAGCCCATATAGGATCATCCGTAGATCTTTCAATCTTTTCATTACATTTAGCAGGAGTATCCTCAATTTTAGGAGCAATTAACTTTATTACAACAATAATAAACATACGACCATTGGGAGTATCCTATGATCGTATGCCTCTCTTTGCATGATCAGTTCTTATCACAGCTATACTACTACTACTCTCACTTCCTGTTTTA	KX365601	HMKKT643-10	BOLD:ABZ0751	Trichoptera	Sericostomatidae	Sericostoma baeticum	100
22	OTU_22	50785	0	1	3276	157968	0	0	0	0	0	75128	0	5	2293	203970	0	0	0	0	0	24209	0	9	5532	37943	0	0	0	0	0	35156	0	16	5044	40107	0	0	0	0	0	TCCTCTCGCCGCAAATATCGCCCACGGAGGGTCTTCGGTTGATTTCGCAATTTTTTCTTTACACTTGGCTGGTATTTCTTCGATTTTAGGTGCAGTTAATTTTATTACTACAGTTGTTAATATGCGTAGCCCTGGAATAACCCTAGACCGGATACCATTATTTGTTTGATCTGTAGTTATTACGGCTGTGTTACTGCTTTTATCGTTGCCAGTCTTA	KU955959	BARCO087-14	BOLD:AAM1760	Ephemeroptera	Baetidae	Baetis rhodani	100
23	OTU_23	1	24882	397247	198005	10061	0	0	0	0	0	0	4264	252601	124393	11614	0	0	0	0	0	0	8	2156	31	4	0	0	0	0	0	0	0	2145	31	1	0	0	0	0	0	CCCTTTAAGAGGACCTATTGCGCATGGTGGTTCTTCAGTTGATTTAGCAATTTTTTCGCTTCATCTAGCAGGTCTATCTAGTATTTTAGGTGCTATTAATTTTATTACTACTATTTTTAACATACGTTCACCTGGTATTACATTAGAGCGAATAAGTTTATTTGTTTGATCTGTATTAATTACCGCATTTTTATTACTTTTATCTTTACCTGTTCTT	HG932226	GBMPL983-14	BOLD:AAD0368	Hygrophila	Lymnaeidae	Radix labiata	99.54
24	OTU_24	0	0	0	0	0	0	78346	4	177999	11693	0	0	0	0	0	0	82275	0	67683	11217	0	0	0	0	0	0	39240	2	55505	5715	0	0	0	0	0	0	38449	1	23340	4544	TCCTTTATCTGCCGGAATTGCACACGCAGGTGCTTCCGTGGATCTTGCAATCTTTTCGCTTCATCTTGCAGGAGTTTCGTCAATCTTAGGTGCAGTAAATTTTATTACAACGACTATTAATATACGATCAAGTGGGATAACTATAGACCGCATCCCTTTATTTGTTTGATCGGTTTTAATTACAGCCATTTTATTACTTTTATCTCTACCTGTCTTA	HG935046	GBA20180-14	BOLD:ACQ7826	Ephemeroptera	Heptageniidae	Ecdyonurus sp.	100
25	OTU_25	0	0	0	0	0	220550	31	0	21342	81926	0	0	0	0	0	187438	0	0	5349	102012	0	0	0	0	0	84285	1	0	6940	46705	0	0	0	0	0	46685	0	0	1663	39990	CCCGCTCTCTTCGGCCATCGCTCACAGAGGATCATCAGTAGATCTGGCTATTTTTAGACTTCACTTAGCCGGTATTTCCTCAATTTTGGGGGCGGTTAACTTTATCTCCACAGTAATTAACATACGATCCTCTGGAATAACCTTTGACCGAATACCTCTGTTCGTTTGAGCAGTAGCTATTACTGCTCTTCTTCTGCTTCTATCCCTGCCGGTACTC	KM451460	FBAQU301-09	BOLD:AAF4443	Coleoptera	Scirtidae	Elodes marginata	100
26	OTU_26	0	0	0	0	0	18450	46	16	3060	25185	0	0	0	0	0	9598	6	0	619	11214	0	0	0	0	0	405522	216	0	39844	348531	0	0	0	0	0	170145	44	11	9541	120664	TCCTCTTTCAGCGGGAATCGCACATGCTGGGGCCTCTGTAGACCTCGCTATTTTCTCGTTACACTTAGCAGGAGTCTCATCAATCCTGGGAGCAGTAAACTTTATTACCACCACAATTAATATACGAGCTAGTGGTATAACAATAGACCGTATCCCTCTTTTTGTGTGGTCCGTCGTTATTACCGCAGTCCTGCTTCTTTTAAGTCTCCCGGTTCTT	LN734749	NA	NA	NA	NA	NA	NA
27	OTU_27	22109	0	0	4918	31880	0	0	0	0	0	16367	0	0	1398	17483	0	0	0	0	0	130057	0	97	20926	152151	0	0	0	0	0	94162	0	2	8055	99421	0	0	0	0	0	TCCCCTTGCAGCAGGCATTGCCCATGCTGGGGCCTCAGTTGATCTCGCTATTTTTTCCTTACATTTAGCAGGGGTATCCTCAATTCTAGGGGCTGTGAATTTCATTACAACGGTGATCAATATGCGATCCAATGGAATAACTCTAGACCGAATACCTTTATTTGTGTGGGCTGTAGTAATCACAGCCCTACTATTGCTTCTCTCCCTCCCTGTTCTT	KT874609	GBMIX2595-15	BOLD:ACY3863	Plecoptera	Leuctridae	Leuctra fusca	100
28	OTU_28	5876	0	0	515	9547	114838	6	19	39058	134950	1764	0	0	109	1970	42162	1	3	4262	42811	6618	0	9	648	6321	95134	17	14	11028	60299	2260	0	0	181	1687	33917	3	3	1500	20776	ACCTTTATCAAGAAATTTAGCTCATGCTGGGCCATCAGTAGACCTGGCAATCTTCTCACTTCATCTAGCAGGAGCATCCTCCATTTTAGGAGCCATTAACTTTATTACGACTGTAATTAATATACGATGAAATGGACTACGACTTGAACGAGTTCCATTATTTGTATGAGCAGTAACAATTACAGTAGTTCTACTACTATTATCATTACCAGTACTA	JX993857	GBAN5830-14	BOLD:ACQ6642	Lumbriculida	Lumbriculidae	Stylodrilus heringianus	100
29	OTU_29	0	0	0	0	0	176030	166	0	14994	112994	0	0	0	0	0	55446	60	0	2042	37604	0	0	0	0	0	42408	29	0	3269	30719	0	0	0	0	0	11156	22	0	618	9346	CCCTCTCTCTTCAGGAATTGCTCATGCAGGAGCCTCTGTTGACTTAGCTATTTTTTCTCTTCATTTAGCAGGAATTTCTTCTATTTTAGGGGCCGTTAATTTCATCACAACAGTAATTAATATACGTTCTAGAGGTATTACTTTAGACCGGATACCTTTATTTGTATGATCAGTAGTAATTACGGCAGTACTCTTATTATTATCTTTACCAGTACTA	KT215915	NA	NA	NA	NA	NA	NA
30	OTU_30	32965	1458	0	3212	23201	0	0	0	0	0	33558	1962	0	2436	16264	0	0	0	0	0	193044	68212	0	29253	152570	0	0	0	0	0	142753	128385	36	39429	107273	0	0	0	0	0	ACCCTTAGCCTCTGGGATGGCTCACGCCGGGGCTTCTGTAGATTTAGCCATTTTCTCGCTACATTTGGCTGGTGTCTCTTCCATTCTCGGGGCAGTAAATTTTATTACTACCACAATTAATATACGAACTAGAGGAATAACTATGGATCGTATTCCTTTATTTGTTTGGTCAGTATTAATTACCGCAATCCTACTCCTGTTATCATTACCTGTTTTA	HG935102	GBEPT1940-14	BOLD:ACB0418	Ephemeroptera	Ephemerellidae	Ephemerella ignita	100
31	OTU_31	209487	0	0	17677	167304	0	0	0	0	0	38484	0	0	2669	45111	0	0	0	0	0	28194	0	0	1948	17977	0	0	0	0	0	5879	0	0	288	4532	0	0	0	0	0	CCCACTGTCAGCTAATATTGCCCACAGAGGATCTTCTGTAGATCTGGCAATTTTTAGTCTCCATTTAGCCGGAATTTCCTCGATTCTTGGAGCAGTTAATTTCATTACAACTGTTATTAATATACGATCTCCAGGAATAACTTTTGACCGAATACCTTTATTTGTTTGATCAGTTGCTATTACTGCCCTCCTACTTCTCCTATCCCTCCCGGTTCTA	KJ962414	COLFF510-13	BOLD:AAE6436	Coleoptera	Elmidae	Limnius volckmari	100
32	OTU_32	0	99719	0	21825	6777	0	0	0	0	0	0	5987	0	4392	3154	0	0	0	0	0	0	129032	0	21898	3988	0	0	0	0	0	0	15173	0	5369	1430	0	0	0	0	0	TCCATTATCTAATAATACTTTCCATTCAGGAAAAGCAGTTGATATTTCAATTTTCTCATTACATTTAGCAGGAATTTCATCAATTTTAGGTGCAATTAACTTCATTGCAACAATCATTAACATAAAAATAAAAAACCTACCTTTAAATATAATTCCATTATTTGTATGATCAATTAAAATTACAGCAATTCTATTATTACTATCATTACCTGTATTA	JQ239775	FBAQU1465-13	BOLD:AAC9383	Trichoptera	Polycentropodidae	Cyrnus trimaculatus	100
33	OTU_33	0	0	0	0	0	0	47289	0	52613	1179	0	0	0	0	0	0	12885	0	8117	1825	0	0	0	0	0	0	47957	0	51959	1329	0	0	0	0	0	0	15236	0	9502	1786	ACCTCTATCAGCTGCAATTGCTCATGGAGGAGGATCAGTTGATTTAGCAATTTTTTCTTTACATTTAGCAGGAATCTCTTCTATTTTAGGAGCTGTTAATTTTATTACTACTGTAATTAATATACGATCAACAGGAGTTACCTTTGATCGAATACCTTTATTTGTATGAGCAGTAGTAATTACTGCTATTCTTTTACTATTATCACTCCCAGTATTA	KP049074	FBDIP140-09	BOLD:AAF0877	Diptera	Tabanidae	Hybomitra distinguenda	100
34	OTU_34	53095	0	0	7084	66663	0	0	0	0	0	53931	0	0	2718	44882	0	0	0	0	0	54837	0	0	6729	57787	0	0	0	0	0	44061	0	0	3371	34803	0	0	0	0	0	CCCTTTATCGTCAGGAATTGCCCATGCTGGAGGATCTGTAGATTTAGCTATTTTTTCTCTACATTTAGCAGGAATTTCATCTATTTTAGGGGCTGTAAATTTTATTACAACTGTTATTAATATGCGATCTACAGGAATTACTTTAGATCGAATACCATTATTTGTTTGATCTGTTGTTATTACAGCCGTTCTTCTTTTACTTTCATTACCTGTTTTA	HQ105379	CHRFI807-12	BOLD:AAW7942	Diptera	Chironomidae	Trissopelopia longimana	99.07
35	OTU_35	0	0	0	0	0	22637	0	0	3765	31830	0	0	0	0	0	47172	0	0	1889	57018	0	0	0	0	0	14063	0	0	812	11652	0	0	0	0	0	26976	0	0	841	18050	ACCATTATCTAGAAATATTGCCCATAACGGAGCATCAGTAGACTTAGCTATTTTTTCACTACATCTAGCTGGAGTATCATCAATTTTAGGTGCAGTAAATTTTATCTCAACTATTATTAATATACGAACTGCTGGTATAACCAGAGAAAAAATTCCCCTATTTGTATGATCAGTAGGAATTACAGCCCTATTATTACTTCTTTCCCTTCCAGTTCTT	KM021742	EUBUG525-11	BOLD:AAN0455	Hemiptera	Veliidae	Velia caprai	100
36	OTU_36	0	0	0	0	0	416	27524	0	41783	2564	0	0	0	0	0	877	30315	0	19229	6984	0	0	0	0	0	450	14503	0	24360	1118	0	0	0	0	0	680	20423	1	12552	3650	ACCTTTATCATCCGGAATTGCTCATGGAGGAGCTTCTGTAGATTTAGCTATTTTTAGATTACATTTAGCTGGAATTTCTTCTATTTTAGGGGCAGTAAATTTTATTACAACAATTATTAATATACGATCTGTAGGAATAACTTTTGATCGAATACCGTTATTTGTTTGATCTGTAGGAATTACTGCACTATTACTATTATTATCATTACCAGTTTTA	HF947928	ZSMDB127-16	BOLD:ACZ0902	Coleoptera	Dytiscidae	Agabus biguttatus	96.76
37	OTU_37	0	0	0	0	0	0	0	0	0	0	0	0	0	0	0	0	0	0	12	2	0	0	2715	3182	54	5836	8	124	453	3090	27	0	252081	54307	2353	126783	228	494	6488	125038	TCCTTTATCCTCCTTGTTAGGGCACCCTTCACCTTCTGCAGATCTAGCCATTTTTTCACTTCATCTCGCGGGGGTAAGATCTCTACTTGGGGCTATTAACTTTATTACTACTATTTCAACCATACGTCCAACGGGCTTTTCAATTGAGAAGGCCTCATTGTTTGTATGGGCTTCTTATATTACAGCTTTCCTTCTTCTTCTAAGTCTACCGGTCCTC	JX244242	NA	NA	NA	NA	NA	NA
38	OTU_38	6843	85867	0	53767	12464	0	0	0	0	0	6768	25419	0	25514	11106	0	0	0	0	0	1248	44304	0	15285	3737	0	0	0	0	0	1590	28767	0	10369	2982	0	0	0	0	0	CCCATTATCAAATAATTTATTTCATTCAGGAAAAGCAGTTGATATTTCAATTTTTTCATTACATATAGCAGGAATTTCATCAATTTTAGGAGCAATTAACTTCATTTCAACAATTTTCAACATAAAATTAAAAAATATTCCAATAAGAATAATTCCATTATTCGTTTGATCAATTAAAATTACAGCAATTTTATTATTATTATCATTACCTGTCCTA	JQ239774	FBAQU068-09	BOLD:AAC0971	Trichoptera	Polycentropodidae	Polycentropus flavomaculatus	100
39	OTU_39	0	24958	0	15323	3021	0	62045	0	60349	10669	0	4697	0	6120	1918	0	60376	0	20313	10447	0	31059	0	8172	1888	0	41207	0	51750	7985	0	13169	0	4807	1379	0	46181	0	19325	7208	CCCCCTATCCTCAGGAATTGCTCATGCCGGAGCTTCCGTAGACTTAGCTATTTTTTCTCTTCATTTAGCGGGGATCTCATCTATTTTAGGAGCGGTAAATTTTATTACCACAGTTATTAATATACGATCATCGGGGATTACATTTGATCGAATACCTTTATTTGTTTGAGCGGTTGTTATTACAGCTATTTTATTATTATTATCATTACCTGTTTTA	JF870504	EUTIP030-09	BOLD:AAC0125	Diptera	Pediciidae	Pedicia littoralis	99.54
40	OTU_40	13103	0	0	1540	10636	0	0	0	0	0	15012	0	0	813	8951	0	0	0	0	0	49650	0	0	3860	47823	0	0	0	0	0	54228	0	0	2501	49524	0	0	0	0	0	CCCTCTTTCTTCAGGAATTGCCCATAGAGGGGCTTCCGTAGATTTAGCAATCTTTAGATTACATCTTGCGGGAATTTCCTCTATTTTAGGGGCTGTAAATTTTATTACTACAATTATTAATATACGATCAATTGGAATAACCTTTGATCGAATACCCCTTTTTGTTTGATCAGTAGGAATTACAGCATTATTATTACTTCTTTCCCTCCCTGTTTTA	HF947931	GBCL24489-15	BOLD:AAL1502	Coleoptera	Dytiscidae	Deronectes latus	99.54
41	OTU_41	10104	1317	0	2708	14142	0	0	0	0	0	7708	164	0	1649	4337	0	0	0	0	0	53650	9231	0	11434	47177	0	0	0	0	0	35514	4049	0	6382	18553	0	0	0	0	0	TCCCCTTGCAGCAGGCATTGCCCATGCTGGCGCCTCTGTGGATCTCGCTATTTTTTCCTTACATTTAGCAGGAGTATCCTCAATTCTAGGGGCTGTAAATTTCATTACAACAGTGATCAATATGCGATCCAATGGAATAACTCTAGACCGAATGCCCTTATTTGTATGAGCTGTAGTAATCACAGCCCTACTATTACTCCTCTCCCTCCCTGTTCTT	KT874594	FBAQU1311-12	BOLD:AAM4011	Plecoptera	Leuctridae	Leuctra albida	100
42	OTU_42	12065	0	0	1637	39124	1518	0	0	383	859	14928	0	0	449	29021	2431	0	0	99	3163	6521	0	0	1140	13915	1084	0	0	221	647	8572	0	0	720	9467	1202	1	0	74	1635	TCCCCTATCTTCTGGAATTGCTCACGCAGGAGCTTCAGTAGATTTAGCAATTTTTTCTTTACATCTAGCAGGAATCTCTTCTATTTTAGGGGCTGTAAATTTTATTACAACAGTAATTAATATACGATCAAGAGGAATTACATTAGATCGCATGCCTTTATTTGTTTGATCAGTAGTAATTACTGCAGTTTTATTATTATTATCTTTACCTGTTTTA	JF764765	NA	NA	NA	NA	NA	NA
43	OTU_43	0	0	0	0	0	23853	0	0	2342	13063	0	0	0	0	0	12761	0	0	603	13100	0	0	0	0	0	41089	0	0	3854	17755	0	0	0	0	0	17555	0	0	691	15750	ACCACTTTCAGCGGGTATTGCCCATGCCGGAGCATCAGTTGATATGGCTATTTTTTCTTTACATTTAGCCGGAGTTTCTTCAATTTTAGGGGCCGTCAATTTTATTACCACAGTAATTAACATACGATCAAGCGGTATAACCCTTGATCGGATACCTTTATTTGTGTGAGCTGTAGCCATTACTGCCCTACTTCTCCTTCTTTCTTTGCCCGTTCTA	HQ705649	FBAQU148-09	BOLD:AAE8926	Plecoptera	Chloroperlidae	Siphonoperla torrentium	100
44	OTU_44	0	0	0	0	0	95785	0	1	6800	51188	0	0	0	0	0	47076	14	0	1282	52713	0	0	0	0	0	17681	0	0	793	6876	0	0	0	0	0	7110	0	0	127	6563	CCCCTTATCTTCTACAATTGCACATGCTGGAGCTTCTGTAGATTTAGCAATTTTTTCTCTTCATTTAGCAGGAATTTCCTCTATTTTAGGAGCAGTAAATTTTATTACAACTGTAATTAATATACGATCACACGGAATTACTTTTGACCGAATACCTTTATTTGTCTGATCAGTTATTATTACCGCAGTATTACTTTTACTCTCTTTACCTGTTCTT	JQ574716	NA	NA	NA	NA	NA	NA
45	OTU_45	71433	0	0	10746	45951	5129	0	0	245	8026	19962	0	0	1469	10603	6225	0	0	212	6088	34743	0	0	4217	37109	7447	0	0	498	7898	10741	0	0	857	9381	8673	0	0	409	6906	CCCACTATCATCTAACATTGCTCATAGAGGTGCTTCTGTAGACTTAGCAATTTTTAGTTTACATTTAGCTGGAATTTCTTCTATTTTAGGAGCTGTAAATTTTATTACAACTGTAATTAATATACGATCTAGAATAATAACTTATGACCGATTACCATTATTTGTATGATCAGTAGCTATTACAGCTTTATTATTATTACTTTCTTTACCAGTTTTA	KM451862	FBAQU386-10	BOLD:AAF4582	Coleoptera	Hydrophilidae	Anacaena globulus	100
46	OTU_46	0	0	0	0	0	206	45651	0	53822	2705	0	0	0	0	0	372	37614	0	11785	3550	0	0	0	0	0	350	15430	0	24727	1532	0	0	0	0	0	575	12692	0	6759	2106	GCCTCTCTCCGCAGGAATTGCACATGCCGGGGCATCAGTAGATTTAGCCATTTTTTCTTTACACTTAGCAGGAATTTCTTCCATTTTGGGGGCTGTAAATTTTATTACTACAGTTATTAATATACGGTCATCTGGAATTACCTTTGATCGAATACCCTTATTTGTCTGGGCAGTAGTAATTACTGCTGTTTTATTATTACTATCCCTACCTGTATTA	KM285679	EUTIP011-09	BOLD:AAB9596	Diptera	Pediciidae	Dicranota lucidipennis	99.54
47	OTU_47	37846	217	936	3878	28360	0	0	0	0	0	13733	41	311	737	12476	0	0	0	0	0	14919	70	805	1347	13252	0	0	0	0	0	5304	25	541	599	6028	0	0	0	0	0	CCCTTTATCTGCCAACATTGCCCATAGAGGATCATCTGTTGATTTAGCAATTTTTAGACTTCATTTAGCGGGGATTTCCTCTATTTTAGGTGCTGTTAATTTCATTACAACAGTAATTAATATGCGATCCCCAGGAATAACATTTGATCGTATACCCTTATTTGTTTGATCAGTGGTAATTACGGCAGTTTTACTACTTCTCTCTCTTCCAGTATTA	KJ966263	COLFF088-13	BOLD:AAE5255	Coleoptera	Elmidae	Oulimnius tuberculatus	100
48	OTU_48	9997	13409	0	6286	15265	0	0	0	0	0	2818	1290	0	1610	5053	0	0	0	0	0	7297	23131	0	8473	7695	0	0	0	0	0	2538	5415	0	3376	3109	0	0	0	0	0	TCCTTTATCTAACAATTTATTTCATTCAGGAAAAGCAGTTGACATCTCTATTTTTTCACTTCACATAGCAGGAATTTCCTCCATCCTAGGAGCAATTAATTTCATTTCCACAATTTTTAATATAAAATTAAAAAACATTCCAATAAGAATAATTCCTTTATTTATTTGATCAATTTTAATCACAGCAATTTTATTATTACTTTCTTTACCTGTATTA	FN179038	FBAQU1227-12	BOLD:AAF0349	Trichoptera	Polycentropodidae	Polycentropus irroratus	100
49	OTU_49	0	0	0	0	0	3844	0	16	312	1833	0	0	0	0	0	4970	0	25	313	4254	0	0	0	0	0	66876	0	383	5294	38249	0	0	0	0	0	59270	0	250	5323	56989	CCCACTTTCAGCGGGAATTGCCCATGCTGGAGCCTCAGTTGACATGGCTATTTTCTCTCTTCACCTAGCAGGGGTCTCCTCAATTCTAGGGGCAGTAAACTTTATTACTACAGTAATTAATATACGATCTAGAGGGATAACTCTAGACCGTATACCCTTATTTGTGTGGGCTGTAGCCATTACTGCTTTACTACTCTTACTTTCTTTACCTGTATTA	KJ675377	NOEPT124-12	BOLD:AAY9944	Plecoptera	Perlodidae	Diura nanseni	100
50	OTU_50	0	0	0	0	0	247322	0	0	22058	98698	0	0	0	0	0	123003	0	0	2197	56035	0	0	0	0	0	67628	0	0	5525	29975	0	0	0	0	0	29482	0	0	549	15836	TCCCCTATCTTCTGGCATTGCTCACGCAGGAGCCTCCGTTGACTTAGCTATTTTTTCTCTTCACCTCGCCGGAATTTCCTCTATTTTAGGAGCCGTAAATTTTATTACAACTATTATTAATATACGGTCTAATGGGATTACCTTCGATCGAATACCCCTATTTGTTTGATCAGTAGTTATTACTGCAATTTTATTACTATTGTCATTGCCAGTACTA	KP861204	SPSIM019-15	BOLD:ACX9864	Diptera	Simuliidae	Simulium nr. brevidens	99.07
51	OTU_51	0	0	0	0	0	10041	0	0	717	3530	0	0	0	0	0	29025	0	0	284	7920	0	0	0	0	0	11768	0	0	2256	7674	0	0	0	0	0	29862	3	0	915	16021	TCCTTTATCCTCAGGAATTGCTCATGCAGGAGGTTCTGTTGATTTAGCGATTTTTTCTTTGCATTTAGCAGGAATCTCTTCTATTTTAGGAGCTGTAAATTTTATTACAACTGTAATTAATATACGGTCAACGGGAATTACCTTAGATCGAATGCCTCTATTTGTTTGATCTGTTGTTATTACAGCTATTCTTCTTTTATTATCATTACCTGTTTTA	HQ105380	CHRFI808-12	BOLD:AAE7957	Diptera	Chironomidae	Trissopelopia cf. flavida	100
52	OTU_52	0	0	0	0	0	0	17351	0	30233	2607	0	0	0	0	0	0	12103	0	4416	1847	0	0	0	0	0	0	6249	0	12479	963	0	0	0	0	0	0	4957	0	2299	629	CCCTCTTTCTGCAGGAATTGCCCATGCTGGAGCTTCTGTTGATTTAGCTATTTTTTCCTTACATTTAGCCGGAATTTCTTCAATCCTTGGAGCTGTAAATTTTATTACAACAGTAATTAATATACGATCTACAGGAATTACCTTTGATCGTATGCCTTTATTTGTATGAGCAGTAGTTATTACTGCTGTATTATTATTATTATCCTTACCTGTTCTA	KR386070	SATIP695-09	BOLD:AAI5278	Diptera	Limoniidae	Eloeophila	100
53	OTU_53	6003	0	0	638	6248	0	0	0	0	0	16984	0	0	1512	14998	0	0	0	0	0	3622	0	0	284	3376	0	0	0	0	0	10090	0	0	319	8546	0	0	0	0	0	TCCTTTATCTTCAAGAATTGCTCATGCAGGAGCTTCTGTTGATTTAGCAATTTTTTCTCTTCATTTGGCAGGAATTTCTTCTATTTTAGGAGCTGTAAATTTTATTACAACTGTAATTAATATGCGATCAGCAGGTATTACTTTAGATCGAATGCCATTATTTGTTTGATCTGTTGTAATTACAGCTATCTTACTACTATTATCTTTACCTGTTTTA	KR525050	NA	NA	NA	NA	NA	NA
54	OTU_54	0	0	0	0	0	19510	0	0	6679	26717	0	0	0	0	0	9357	0	0	916	9519	0	0	0	0	1	13696	15	0	1466	9601	0	0	0	0	0	6267	0	0	214	3307	ACCTCTATCAAGAAATTTAGCTCATGCTGGACCATCAGTAGACCTAGCAATCTTCTCACTCCATCTAGCAGGAGCCTCCTCCATTTTAGGAGCCATTAACTTTATTACGACTGTAATTAATATACGGTGAAATGGACTACGACTTGAACGAGTTCCATTATTTGTATGAGCAGTAACAATTACAGTAGTTCTATTACTATTATCATTACCAGTACTA	JX993863	GBAN5834-14	BOLD:ACP9937	Lumbriculida	Lumbriculidae	Stylodrilus heringianus	100
55	OTU_55	10769	0	0	1400	24804	0	0	0	0	0	3773	0	0	315	3988	0	0	0	0	0	6652	0	0	2297	10130	0	0	0	0	0	2414	0	0	329	2023	0	0	0	0	0	TCCTTTATCAGCCAATATCGCTCACAGAGGGTCTTCTGTAGATCTAGCTATTTTCAGCCTTCATTTAGCCGGGATCTCATCAATCTTAGGAGCTGTAAATTTTATTACAACTGTAATTAATATACGTTCCCCTGGAATAACATTTGATCGAATACCTTTATTTGTTTGGTCTGTAGCTATCACAGCCCTTCTTTTATTACTCTCACTACCTGTTCTT	KJ381175	COLFF808-13	BOLD:AAF0074	Coleoptera	Elmidae	Elmis aenea	100
56	OTU_56	4937	0	0	261	3810	3138	0	0	690	8536	621	0	0	13	560	674	0	0	11	925	8392	0	0	1150	5180	12019	0	0	1150	13466	1161	0	0	122	969	1937	0	0	36	1271	TCCATTATCAGCAAATATTGCTCATGGCGGGGCATCAGTAGATTTAGCTATTTTTAGATTACATTTAGCAGGAATTTCTTCAATTTTAGGAGCTGTAAATTTTATTACTACTATTATTAACATGCGATCCCCAGGAATATCCTTTGATCAAATGCCATTATTTGTTTGAGCAGTAGGAATTACTGCTTTACTATTATTATTATCTTTACCTGTTTTA	KM444579	FBAQU053-09	BOLD:AAE4941	Coleoptera	Hydraenidae	Hydraena gracilis	100
57	OTU_57	0	0	0	0	0	2151	0	0	245	7051	0	0	0	0	0	8905	0	0	544	9670	0	0	0	0	0	4890	0	0	290	8519	0	0	0	0	0	12573	0	0	672	9787	TCCTCTCGCCGCTAATATCGCTCACGGGGGCTCTTCAGTAGATTTCGCAATTTTTTCTTTGCACTTGGCTGGTGTATCTTCTATTTTAGGTGCAGTTAATTTCATCACAACAGTTGTTAATATGCGTAGCCCTGGTATAACTTTGGATCGGATGCCGTTATTTGTCTGGTCTGTGGTCATTACAGCCGTTTTGTTGCTTCTGTCTCTCCCTGTTCTA	KF438128	BGMAY187-11	BOLD:AAE4621	Ephemeroptera	Baetidae	Baetis rhodani	99.54
58	OTU_58	0	0	0	0	0	9358	0	0	1759	8394	0	0	0	0	0	9743	0	0	526	16583	0	0	0	0	0	19326	0	0	2111	15272	0	0	0	0	0	17524	0	0	1071	28269	CCCTCTTTCTTCTGGTATTGCACATGCTGGAGCTTCAGTAGACCTTGCCATTTTTTCTCTTCATTTAGCAGGAATTTCCTCTATTTTAGGAGCCGTAAATTTTATTACGACGGTTATTAATATACGATCTAATGGAATTACTCTTGACCGAATACCTTTATTTGTTTGATCTGTTGTAATTACAGCTATTTTACTATTACTATCTTTACCAGTATTA	HQ105164	GMGRG4557-13	BOLD:AAC1445	Diptera	Chironomidae	Macropelopia notata	100
59	OTU_59	0	0	0	0	0	0	0	0	0	0	1569	0	0	93	1093	0	0	0	0	0	66	0	0	0	28	0	0	0	0	0	33868	0	0	2719	32419	0	0	0	0	0	ACCTTTAGCTGCTAACATTGCTCATGGGGGCTCTTCAGTAGATTTCGCTATTTTTTCTCTTCACCTAGCAGGGGTGTCCTCAATTCTTGGTGCGGTAAATTTTATTACTACAGTGATTAATATGCGTAGACCTGGGATAACTCCCGATCGAATTCCCCTATTCGTGTGATCAGTAGTAATTACTGCAGTGCTCCTTCTTTTATCACTGCCAGTGCTT	JN299138	EPHFI069-11	BOLD:AAU1007	Ephemeroptera	Baetidae	Centroptilum luteolum	100
60	OTU_60	20415	0	0	2066	14442	0	0	0	0	0	14116	0	0	770	11973	0	0	0	0	0	229	0	0	60	166	0	0	0	0	0	183	0	0	14	91	0	0	0	0	0	CCCTTTATCAGCTAACATTGCCCATAGAGGATCTTCTGTAGATTTAGCTATTTTTAGCCTTCACTTAGCTGGAATCTCATCAATCTTGGGAGCTGTAAATTTTATTACAACTGTAATTAATATACGTTCTCCTGGGATAACATTTGATCGAATACCTTTATTTGTTTGATCCGTGGCAATTACTGCCCTTCTTTTACTACTTTCACTTCCTGTTCTT	JX412724	FBAQU055-09	BOLD:AAF5034	Coleoptera	Elmidae	Elmis maugetii	100
61	OTU_61	0	0	0	0	0	0	6300	0	11680	970	0	0	0	0	0	0	4427	0	2173	925	0	0	0	0	0	0	25457	0	42680	3938	0	0	0	0	0	0	18394	0	12333	3303	CCTTTATCAGCTGGAATTGCTCATGCTGGAGCTTCTGTTGATTTAGCAATTTTTTCTTTACATTTAGCTGGAATTTCATCAATTCTTGGAGCTGTAAATTTTATTACTACTGTTATTAATATACGATCTTCTGGAATTACATTTGATCGAATACCTTTATTTGTTTGAGCTGTTGTTATTACTGCTGTCTTATTATTACTTTCTTTACCTGTTTTA	JF764785	BARCO086-14	BOLD:ABU6558	Diptera	Pediciidae	Dicranota pavida	100
62	OTU_62	7056	641	2741	2517	14388	13963	0	481	1509	7041	4449	75	1298	1035	9252	14470	0	139	435	8849	4191	603	4030	1260	5459	6993	0	495	1512	4197	2577	331	3806	611	3202	5594	0	162	301	5937	CCCACTTTCTTCAGGAATTGCTCATGCAGGGGGATCTGTAGATTTAGCTATTTTTTCTTTACATCTTGCCGGAATCTCCTCAATTTTAGGGGCTGTAAATTTTATTACAACAGTAATTAATATACGGTCAAGTGGAATTACTCTTGATCGAATACCTTTATTTGTCTGATCAGTTGTTATTACTGCAATTTTACTATTATTATCTTTACCTGTTTTA	KR434994	GBMIX470-14	BOLD:ACR1208	Diptera	Chironomidae	Epoicocladius ephemerae	99.54
63	OTU_63	2371	0	0	266	3127	9049	0	7	1000	9166	1184	0	0	190	827	5150	5	0	371	4765	758	0	0	218	825	3861	0	4	219	2683	304	0	0	80	320	1586	0	0	100	1398	TCCTTTATCTTCAAGAATTGCACATAGAGGAGCCTCTGTTGATTTAGCCATTTTTTCTCTTCACTTAGCTGGTATTTCTTCCATTTTAGGGTCTGTAAATTTTATTACCACAGCTATTAATATACGATCTAACGGAATCACATTAGACCGGATACCTCTATTTGTATGATCAGTAATTATTACAACAATCTTACTACTTCTTTCTCTACCCGTATTA	AM398711	CHOSF047-11	BOLD:AAC4098	Diptera	Chironomidae	Micropsectra notescens	100
64	OTU_64	9804	67	0	2065	18707	2932	31	13	872	1657	9344	0	2	1014	9318	4457	37	11	99	3951	4168	3	0	668	5852	1098	11	52	395	594	3773	0	0	259	3026	1434	8	47	71	1175	TCCCTTGTCTTCTGGAATTGCCCATGCAGGAGCTTCAGTTGATTTAGCTATTTTTTCTCTTCACCTAGCCGGAATTTCTTCTATTCTAGGAGCTGTAAATTTTATTACTACTATTATCAATATACGATCTAATGGGATTACCTTTGATCGAATGCCACTATTTGTCTGATCAGTTGTTATTACTGCGATTTTATTATTATTGTCATTACCAGTTTTA	KP861213	ACB410-06	BOLD:AAB8624	Diptera	Simuliidae	Simulium vernum	99.07
65	OTU_65	0	0	325	1	0	40	10760	2191	16417	690	0	0	4	0	0	64	2628	374	3581	652	0	0	0	5	0	0	189	60	528	6	0	0	0	0	0	3	38	0	68	15	TCCATTAAGTGGAATACAAAGTCACAGTGGACCTAGTGTAGATTTGGCCATATTTGGTTTACATTTATCTGGTATAAGTAGTTTATTAGGTGCCATAAATTTCATAACTACTATTTTAAATATGAGAAGTCCTGGTATAAAACTACATAAGTTGGCTTTATTTGGATGAGCTGTAATTGTTACAGCTGTATTATTATTATTATCATTACCTGTATTA	FN600241	NA	NA	NA	NA	NA	NA
66	OTU_66	6951	0	0	1359	8174	0	0	0	0	0	3307	0	0	346	5242	0	0	0	0	0	4990	0	0	636	6580	0	0	0	0	0	2722	0	0	298	4172	0	0	0	0	0	ACCTTTGTCCTCAAATATTGCTCATGGGGGTGCATCTGTTGATTTAGCTATTTTTAGCCTTCATTTAGCTGGTATCTCATCTATCTTAGGGGCAGTAAATTTCATTACAACTGTAATTAATATACGTCCAAAAGGAATAACATTTGATCGAATACCTTTATTTGTATGAGCAGTAATAATTACAGCTATTCTCCTTCTACTATCACTGCCAGTATTA	KM445046	CNCCG1670-12	BOLD:ACF5199	Coleoptera	Nitidulidae	Brassicogethes aeneus	100
67	OTU_67	0	0	0	0	0	3960	54	0	1285	11645	0	0	0	0	0	4959	7	0	189	7288	0	0	0	0	0	12916	70	0	2618	20828	0	0	0	0	0	12496	37	0	501	10875	GCCACTAGCAGCAGGCATTGCCCATGCTGGTGCCTCAGTTGACCTCGCTATTTTTTCATTACATTTAGCAGGTGTATCCTCAATTTTAGGGGCTGTAAATTTCATTACTACAGTAATCAATATGCGATCAAATGGAATAACACTAGACCGAATACCTTTATTTGTATGAGCTGTAGTAATCACAGCTCTATTATTACTCCTGTCCCTCCCTGTTCTT	KT874609	FBAQU745-10	BOLD:AAN1944	Plecoptera	Leuctridae	Leuctra major	97.69
68	OTU_68	459	24543	12236	22087	2000	0	0	0	0	0	97	1158	2967	1828	587	0	0	0	0	0	13	2836	1557	1525	158	0	0	0	0	0	3	260	413	182	37	0	0	0	0	0	ACCTCTTAGCGCCATACAAAGTCATTCTGGAGGTTCTGTTGATTTAGCTATATTTAGTCTTCATTTAGCCGGAGCTGCGTCAATTTTAGGAGCAATAAATTTTATTTCTACAATAATTAATATGCGAAACCCTGGACAAAGTATGTATAGAATGCCTTTATTTGTATGGTCTATTTTCATAACCGCTTTTTTATTACTTTTATCTGTTCCAGTTTTA	KM270678	ABMMC5548-09	BOLD:AAI7787	Batrachospermales	Batrachospermaceae	Batrachospermum sp. 2GWS	94.91
69	OTU_69	4027	0	0	211	6252	0	0	0	0	0	3978	1	0	131	6001	0	0	0	0	0	7115	0	0	534	7144	0	0	0	0	0	5742	0	0	410	6090	0	0	0	0	0	TCCATTAGCAAGAAACTTAGCACATGCAGGCCCATCAGTAGACTTAGCCATTTTCTCCTTGCATCTTGCGGGTGCATCCTCAATTCTAGGTGCTCTAAATTTCATTACAACAGTCATTAATATACGATGAGATGGAATACGCCTTGAACGAATTCCTTTATTTGTATGAGCCGTAATAATCACCGTAATCCTACTACTCTTATCACTACCTGTTCTA	KM612204	GMOAP128-12	BOLD:AAG5080	Lumbriculida	Lumbriculidae	Lumbriculus	97.22
70	OTU_70	4973	0	0	910	8584	0	0	0	0	0	4264	0	0	346	6743	0	0	0	0	0	2515	0	0	568	3289	0	0	0	0	0	2468	0	0	272	2558	0	0	0	0	0	TCCTCTCTCCTCTGGAATTGCACATGCTGGAGCCTCTGTTGATTTAGCTATCTTTTCTTTACATTTAGCCGGAATTTCTTCTATCTTAGGAGCAGTAAATTTTATTACAACAGTAATTAACATACGTTCAGCAGGAATTACTTTAGATCGAATACCCTTATTTGTTTGATCTGTAGTTATTACAGCAGTTTTATTATTACTTTCTTTACCAGTATTA	KR458948	NA	NA	NA	NA	NA	NA
71	OTU_71	1289	0	0	13	510	101	0	0	31	325	6002	0	0	347	7013	1849	0	0	177	3005	1085	0	0	79	404	268	0	0	17	352	5067	0	0	218	4821	2225	0	0	206	2450	TCCCTTATCTGCCAATATTGCTCATAGAGGATCATCCGTAGATTTAGCAATTTTCAGCCTTCATTTAGCTGGGATTTCTTCTATTCTTGGAGCAGTAAATTTTATTACAACTGTAATTAACATACGATCTCCGGGAATAACTTTCGACCGAATACCTTTATTTGTTTGATCAGTTGCAATTACTGCCCTTCTACTTCTTCTATCTCTACCAGTCTTA	AY762859	GBMIX1637-15	BOLD:ACT8585	Coleoptera	Elmidae	Limnius perrisi	100
72	OTU_72	137	7496	5814	5739	1519	0	0	0	0	0	5	895	1900	506	489	0	0	0	0	0	15	4336	2421	5827	217	0	0	0	0	0	2	1105	988	874	95	0	0	0	0	0	ACCATTATCAAGAAATCTAGCCCATGCAGGACCATCAGTAGACATGGCTATTTTCTCATTACATTTAGCCGGGGCATCATCTATTTTAGGAGCAGTTAATTTTATTACAACAGTAATAAATATGCGATGAAATGGTATACGATTAGAACGACTACCACTATTTGTATGAGCTGTAACACTTACTGTAATCCTTCTACTATTATCATTACCAGTTCTA	JQ519889	NONAI053-15	BOLD:ACB6662	Haplotaxida	Tubificidae	Nais	100
73	OTU_73	0	0	0	0	0	38	0	0	1	53	0	0	0	0	0	52	0	0	0	66	0	0	0	0	0	11162	0	0	1544	14161	0	0	0	0	0	20291	0	0	968	18698	TCCCCTAGCAGCTGGTATTGCCCATGCTGGAGCTTCAGTTGACCTTGCTATTTTTTCATTACACTTAGCAGGGGTATCTTCGATCCTCGGGGCTGTAAATTTTATTACCACAGTAATTAACATACGATCAAATGGAATAACACTAGACCGAATGCCTTTATTTGTGTGGGCTGTAGTAATCACAGCTCTATTACTTCTCCTATCCCTCCCAGTTCTC	FM213089	FBAQU330-09	BOLD:AAK9210	Plecoptera	Leuctridae	Leuctra aurita	100
74	OTU_74	0	0	0	0	0	4004	0	0	829	3942	0	0	0	0	0	5351	0	0	58	5418	0	0	0	0	0	8285	0	0	1687	5977	0	0	0	0	0	8795	0	0	334	9073	CCCCTTATCCTCTACAATTGCCCATGCTGGGGCTTCTGTTGATTTAGCTATTTTTTCTCTTCATTTAGCAGGAATTTCTTCAATTTTAGGAGCAGTAAATTTTATTACAACAGTAATTAATATACGATCTCACGGAATCACTTTTGATCGAATACCTTTATTTGTATGATCTGTAATTATTACAGCGGTTCTTCTACTACTTTCTTTACCTGTACTT	KU975885	GMGRH2213-13	BOLD:ACJ5435	Diptera	Dixidae	NA	100
75	OTU_75	8316	0	0	415	7429	0	0	0	0	0	903	0	0	46	976	0	0	0	0	0	8275	0	0	907	4275	0	0	0	0	0	1075	0	0	102	809	0	0	0	0	0	ACCTCTATCAAGAAATTTAGCTCATGCAGGTCCATCAGTAGACCTAGCAATCTTTTCACTACATCTAGCTGGGGCATCCTCCATTCTAGGAGCTATTAACTTTATTACTACGGTAATTAATATACGATGAAATGGACTCCGACTTGAACGAGTTCCATTATTTGTATGAGCAGTAACAATTACAGTTGTTCTATTACTATTATCGTTACCAGTACTA	LT598631	GBAN5868-14	BOLD:ACQ4674	Lumbriculida	Lumbriculidae	Stylodrilus heringianus	100
76	OTU_76	1803	0	0	293	2339	5713	6	0	715	5539	262	0	0	26	550	2748	3	0	125	1150	2170	0	0	141	2187	5502	6	0	887	6991	402	0	0	25	434	2257	2	0	145	1327	TCCTTTATCTTCAGGTATTGCCCATGCTGGGGGATCTGTTGATTTAGCAATTTTTTCTCTTCATTTAGCAGGTATTTCATCAATTTTAGGAGCAGTAAATTTTATTACAACAGTAATTAATATACGATCTAATGGAATTACTTTAGACCGTATACCTTTATTTGTTTGATCAGTGGTAATTACTGCAGTATTATTACTCTTGTCTCTCCCAGTATTA	KR467163	ATNA197-09	BOLD:AAF2163	Diptera	Chironomidae	Heterotrissocladius marcidus	100
77	OTU_77	10329	0	53	1426	16598	0	0	0	0	0	5350	0	0	442	6846	0	0	0	0	0	6622	0	0	781	12408	0	0	0	0	0	3862	0	0	184	5554	0	0	0	0	0	CCCACTTTCATCAGGAATTGCCCATGCTGGAGCATCAGTAGATTTAGCTATTTTTTCTCTTCACCTTGCCGGAATTTCTTCAATTTTAGGGGCTGTAAATTTTATTACAACAATTATTAATATGCGATCTAATGGAATTACATTTGACCGAATACCTTTATTTGTATGATCAGTAGTAATTACAGCAGTATTACTTCTTTTATCCCTCCCAGTATTA	KF640033	SPSIM067-15	BOLD:AAP9556	Diptera	Simuliidae	Simulium velutinum	99.54
78	OTU_78	0	0	0	0	0	12068	15	0	2691	4341	0	0	0	0	0	5013	0	0	359	5779	0	0	0	0	0	25028	0	0	3309	5374	0	0	0	0	0	8344	0	0	303	6655	CCCCCTTTCTTCAGGAATTGCTCATGCTGGAGGATCTGTTGATTTAGCTATTTTTTCCTTACATTTAGCAGGTATTTCTTCTATTTTAGGAGCAGTAAACTTTATTACCACAGTTATTAATATACGATCTAATGGGATTACTTTAGACCGAATACCACTATTTGTTTGATCCGTAGTAATTACAGCAATTTTACTTTTACTATCTCTTCCCGTTTTA	KR285811	FBCHI559-15	BOLD:ACR9184	Diptera	Chironomidae	Paratrissocladius excerptus	99.54
79	OTU_79	2359	0	0	853	1874	0	0	0	0	0	579	0	0	144	373	0	0	0	0	0	13035	0	0	1875	15622	0	0	0	0	0	3102	0	0	408	3379	0	0	0	0	0	CCCTTTAGCGGCTAATATCGCCCATGGGGGCTCTTCTGTAGATTTCGCTATTTTTTCTCTACACCTAGCAGGCGTATCCTCTATTCTAGGTGCAGTAAATTTTATTACCACAGTAATTAATATGCGTAGACCTGGTATAACCCCTGACCGCATTCCGCTATTCGTGTGATCAGTAGTAATCACTGCCGTGCTGCTTCTTCTATCACTACCCGTGTTG	JN299138	FBAQU796-10	BOLD:AAK0606	Ephemeroptera	Baetidae	Centroptilum luteolum	100
80	OTU_80	0	617	15960	9467	248	0	117	0	21	0	0	0	0	0	0	0	0	0	0	0	0	1	897	499	35	0	0	0	0	0	0	0	0	0	0	0	0	0	0	0	TCCTTTAGCGTCAATTCAATCTCATTCAGGAGGTTCTGTTGATTTAGCTATTTTCAGTTTACACTTAGCTGGAGTTTCGTCTTTATTAGGAGCCATTAATTTCATTACTACGGTATTGAATATGAGAGCACCTGGACAAACTTTACATAAATTACCATTATTTGCTTGAGCTATTTTCGTTACTGCTATTTTATTGTTATTATCTCTGCCAGTTTTA	JN029512	NA	NA	NA	NA	NA	NA
81	OTU_81	1237	0	0	254	4333	0	0	0	0	0	2862	0	0	113	3577	0	0	0	0	0	2017	0	0	539	3421	0	0	0	0	0	3955	0	0	263	3084	0	0	0	0	0	TCCCCTTTCTTCTGGAATTGCTCACGCTGGAGCTTCAGTAGACCTAGCCATTTTTTCCTTACATCTAGCTGGAATTTCTTCTATTTTAGGAGCAGTAAATTTTATTACAACAGTAATTAATATACGATCAAGTGGAATTACTTTAGATCGTATACCTTTATTTGTTTGATCAGTAGTAATTACTGCAGTGTTATTACTATTATCTTTACCAGTTTTA	JF764765	GBMIN34278-13	BOLD:AAW5799	Diptera	Chironomidae	Conchapelopia hittmairorum	98.61
82	OTU_82	0	0	0	0	0	19	0	0	0	13	0	0	0	0	0	55	0	0	5	100	0	0	0	0	0	894	0	0	30	771	0	0	0	0	0	13109	0	0	348	13607	ACCTTTATCTTCCACCATTGCCCACAGAGGGGCATCAGTTGATTTAGCAATCTTTAGCCTTCACTTGGCAGGAATTTCTTCAATTTTAGGGGCAGTTAACTTCATTTCTACAGTAATTAATATACGATCCTACGGAATAACATTCGATCGAATACCCCTTTTTGTATGAGCTGTAGCAATTACTGCTCTATTACTTTTACTATCCCTGCCCGTTCTG	KM376577	FBCOG1080-12	BOLD:AAN1347	Coleoptera	Scirtidae	Elodes minuta	100
83	OTU_83	986	0	0	169	702	0	0	0	0	0	261	0	0	81	133	0	0	0	0	0	18946	0	0	3304	20793	0	0	0	0	0	4509	0	0	953	5738	0	0	0	0	0	CCCCTATCTAGAAATATTGCTCACAGAGGAGCATCAGTTGATCTAGCAATTTTTTCATTACACTTAGCAGGTGTATCATCAATCTTAGGAGCAGTAAACTTTATTTCTACCATTATTAATATACGGGCAACAGGAATAACACCAGAACGACTACCTCTATTTGTATGATCAGTAGGAATTACCGCCTTATTATTACTTCTATCTCTTCCAGTATTG	KM022072	FBAQU1284-12	BOLD:ACB1970	Hemiptera	Corixidae	Micronecta poweri	97.69
84	OTU_84	0	1255	4278	6197	170	0	0	0	0	0	0	103	818	602	27	0	0	0	0	0	0	853	2411	3939	80	0	0	0	0	0	0	130	595	1350	14	0	0	0	0	0	ACCATTATCAAGAAATCTAGCACATGCTGGACCTTCTGTAGACTTAGCTATTTTCTCTCTTCATCTTGCAGGTGCATCATCTATTCTAGGAGCACTAAACTTCATCACTACTGTAATCAATATACGATGAAATGGAATGAAATTAGAACGACTTCCATTATTCGTATGGGCAGTATTACTAACAGTAATTTTACTTCTGCTATCACTTCCGGTACTT	KF952346	NA	NA	NA	NA	NA	NA
85	OTU_85	2653	0	0	171	1425	0	0	0	0	0	3548	0	0	236	3005	0	0	0	0	0	3793	0	0	112	2787	0	0	0	0	0	4523	0	0	300	5436	0	0	0	0	0	ACCCCTTGCCGCGAATATCGCTCATGGCGGGTCTTCGGTTGATTTTGCAATTTTTTCTCTACACTTGGCTGGTATTTCTTCTATTTTAGGTGCAGTCAATTTTATTACTACGGTTGTTAATATGCGCAGACCTGGTATAACTTTAGACCGGATGCCGTTATTTGTTTGGTCTGTTGTTATCACGGCTGTTTTATTGCTTTTATCGTTGCCGGTGTTA	AY265232	GBEPT062-13	BOLD:AAF2829	Ephemeroptera	Baetidae	Baetis rhodani	99.07
86	OTU_86	0	0	0	0	0	3621	0	0	733	4894	0	0	0	0	0	6766	0	0	317	6604	0	0	0	0	0	528	0	0	49	625	0	0	0	0	0	888	0	0	40	954	CCCACTATCTTCTGGAATTGCTCATGCTGGAGCTTCTGTTGATTTAGCTATTTTTTCTCTTCACCTAGCCGGAATTTCTTCTATTTTAGGAGCTGTAAATTTTATTACAACTATTATTAATATACGATCAAATGGGATTACTTTTGATCGAATACCTCTTTTTGTATGATCAGTAGTAATTACTGCCGTATTATTACTTTTATCTCTCCCTGTATTA	KP861021	BFUKP088-12	BOLD:AAN3314	Diptera	Simuliidae	Simulium ornatum	100
87	OTU_87	0	0	0	0	0	1828	0	0	531	2743	0	0	0	0	0	3992	0	0	244	4266	0	0	0	0	0	4725	0	0	411	4028	0	0	0	0	0	8276	0	0	441	6061	TCCTCTTTCATCTGGAATTGCTCATGCTGGAGCTTCTGTAGATTTAGCAATTTTTTCTTTACATTTAGCTGGAATTTCTTCTATTTTAGGAGCAGTAAATTTTATTACAACTGTAATTAATATGCGTTCAACTGGAATTACTTTAGACCGAATACCTTTATTTGTATGATCTGTAGTAATTACAGCAGTATTATTATTATTATCTCTACCTGTCCTA	HQ105384	CHOSF163-11	BOLD:AAG2011	Diptera	Chironomidae	Zavrelimyia sp. 2ES	100
88	OTU_88	3340	0	0	477	3832	292	11	0	87	711	2348	0	0	202	2306	261	0	0	8	413	11452	0	0	1619	9559	945	2	0	58	1151	7930	0	1	678	6082	806	1	0	21	525	TCCCCTTGCAGCAGGCATTGCCCATGCTGGAGCCTCAGTTGATCTCGCTATCTTTTCTTTACATCTAGCGGGAGTCTCGTCAATTCTAGGGGCTGTAAATTTCATTACAACAGTGATCAATATACGGTCTAATGGAATAACCCTAGACCGAATACCCTTGTTTGTGTGAGCTGTAGTAATCACAGCCCTATTATTACTCCTATCCCTCCCTGTTCTT	KT874616	FBAQU333-09	BOLD:AAK8671	Plecoptera	Leuctridae	Leuctra digitata	99.05
89	OTU_89	0	469	65	210	118	0	715	0	894	207	0	769	84	281	430	0	4182	0	7239	837	0	0	0	0	0	0	0	0	0	0	0	0	0	0	0	0	0	0	0	0	TCCTTTAAGTGGAATACAAAGTCACAGTGGGCCTAGTGTAGATTTAGCCATATTTGGTTTACACTTATCAGGTATAAGTAGTTTATTAGGAGCAATTAATTTTATAACTACTATACTTAATATGAGAAGCCCTGGTATAAAATTACACAAATTAGCTTTATTTGGTTGAGCAGTTGTAGTTACAGCCGTCCTATTATTATTATCATTACCTGTTCTT	EU678458	NA	NA	NA	NA	NA	NA
90	OTU_90	4790	0	0	828	4897	0	0	0	0	0	2016	0	0	68	1279	0	0	0	0	0	5853	0	0	339	6613	0	0	0	0	0	1842	0	0	209	1583	0	0	0	0	0	CCCTTTATCCTCAAGAATTGCCCATAGAGGGGCTTCAGTTGACTTAGCTATTTTCTCCCTACATTTAGCAGGAGTTTCTTCTATTTTGGGATCTGTAAATTTTATTACAACAGTAATCAATATACGATCAAAAGGTATTACTCTAGATCGAATACCTTTATTTGTATGATCAATTGTAATTACAACTGTTCTATTACTTCTTTCATTGCCAGTATTA	KM963285	NA	NA	NA	NA	NA	NA
91	OTU_91	0	0	0	0	0	15382	0	0	1149	8454	0	0	0	0	0	19432	0	0	326	9883	0	0	0	0	0	3228	0	0	641	2453	0	0	0	0	0	3678	0	0	108	2991	TCCCCTATCTTCAGGAATTGCCCATGCTGGAGCATCAGTAGATCTGGCAATTTTTTCCTTACATTTAGCAGGAATTTCTTCTATTTTAGGGGCTGTAAATTTTATTACAACAGTTATTAATATACGTTCAAATGGAATTACTCTAGATCGAATACCCTTATTTGTTTGATCTGTGGTAATTACAGCAATTTTACTTTTACTATCCTTACCAGTATTA	KP976643	NA	NA	NA	NA	NA	NA
92	OTU_92	0	0	0	0	0	1144	57	0	224	1968	0	0	0	0	0	1089	0	0	54	982	0	0	0	0	0	3006	27	0	590	4899	0	0	0	0	0	2294	11	0	73	2662	TCCTTTATCTGCCGGAATTGCTCATGCTGGGGCATCAGTAGATCTTGCAATTTTTTCTCTTCATTTAGCAGGGATTTCATCAATTTTAGGGGCAGTAAACTTTATTACTACTGTAATTAACATACGATCGACTGGAATTACATTTGATCGAATACCTTTATTTGTTTGAGCAGTTGTTATTACAGCAGTTTTATTATTACTATCCCTTCCTGTTTTA	LC050918	FINTI100-11	BOLD:ABV4155	Diptera	Limoniidae	Eloeophila trimaculata	100
93	OTU_93	55	5228	18	3379	1311	0	0	0	0	0	99	1075	0	3051	453	0	0	0	0	0	0	6	0	42	0	0	0	0	0	0	0	2	0	54	0	0	0	0	0	0	TCCTTTAAGAGGATCTATTGCTCATAGTGGTGCTTCTGTTGATTTAGCAATTTTTTCGTTACATTTAGCTGGGATATCATCTATTTTAGGAGCAATTAATTTTATTACAACGATTTTTAATATACGTGCTCCTGGAATTACTATGGAACGTCTTTCCTTATTTGTTTGATCAATTTTAATTACAGCGTTTTTATTATTATTATCGTTACCAGTATTA	EU376518	GBMLG0734-06	BOLD:ACE7929	Pulmonata	Ancylidae	Ancylus fluviatilis	99.54
94	OTU_94	1249	0	0	102	1981	1872	0	0	207	919	562	0	0	24	697	793	0	0	19	991	689	0	0	128	1014	2545	0	0	228	818	474	0	0	49	472	650	0	0	9	915	TCCTTTATCTTCAGGAATTGCTCATGCTGGGGGATCTGTTGATTTAGCTATTTTTTCTTTACATTTAGCTGGAATTTCTTCTATTTTAGGGGCAGTAAATTTTATCACAACAGTTATTAATATACGATCAAATGGAATTACTTTAGACCGAATACCTTTATTTGTATGATCTGTAGTTATTACTGCGATTCTTTTATTGCTATCTTTACCTGTATTA	KR524426	NA	NA	NA	NA	NA	NA
95	OTU_95	0	773	7411	1947	435	0	2	0	4	1	0	47	1134	562	135	0	0	0	1	0	0	523	1099	490	5	0	0	0	2	0	0	59	181	112	3	0	0	0	1	0	TCCTTTAAGTGGAGTACAAAGTCATAGTGGACCTAGTGTAGACTTGGCTATATTTGCTCTACATCTAGCAGGTATAAGTAGTTTATTAGGTGCCATAAACTTCATAACTACAATTTTAAATATGAGAAGTCCTGGTATAAGATTACACAAATTAGCTTTATTTGGATGAGCTGTAGTAGTTACAGCTGTATTATTATTATTATCATTACCTGTGTTA	FN599610	NA	NA	NA	NA	NA	NA
96	OTU_96	52	7	0	1	5	316	10	4	15	554	0	0	12	0	4	284	0	0	6	285	1	0	0	1	0	4085	0	0	558	4583	0	0	0	6	0	3497	0	0	302	3480	GCCTTTATCTTCAAGAATTGCTCATAGAGGAGCTTCTGTAGATTTAGCTATTTTTTCACTTCATCTAGCTGGAATTTCTTCTATCCTTGGTTCTGTAAATTTTATTACTACAGCTATTAATATACGTTCAAATGGAATTACATTAGATCGAATACCTTTATTTGTTTGATCAGTTATTATTACTACAGTTTTATTACTTTTATCATTACCTGTATTA	KC788651	GMGRF1371-13	BOLD:AAC7552	Diptera	Chironomidae	Micropsectra pallidula	98.15
97	OTU_97	0	0	0	0	0	1443	0	0	312	3793	0	0	0	0	0	486	0	0	70	948	0	0	0	0	0	2781	0	0	65	3554	0	0	0	0	0	668	0	0	40	694	TCCTCTATCATCAAACCTAGCACACGCTGGACCATCAGTTGACTTAGCAATTTTCTCACTTCACTTAGCAGGAGCATCATCTATTTTAGGAGCAGTAAACTTTATTACAACAGTAATCAACATACGCATAAAAGGTATACAACTTGAACGAATCCCACTATTTGTATGAGCAGTATTAATTACAGTAGTTCTACTTCTTCTATCACTACCAGTTCTA	KF672366	NA	NA	NA	NA	NA	NA
98	OTU_98	1320	4709	2974	2197	2072	0	0	6	1	0	279	700	921	729	424	0	0	0	0	0	183	2130	1158	1042	314	0	0	0	0	0	68	510	352	395	79	0	0	0	0	0	TCCTTTATCCAGCATTAAATTTCATTCAGGAGCTTCAGTAGATTTAGCTATCTTTAGTTTACATTTATCAGGAGCTGCTTCTATATTAGGTGCTATAAATTTCATATGTACAATAATTAACATGAGATCAAACGGCTTACCGTTCCACAAATTACCACTATTTGTTTGGGCTATATTTATTACAGCTTTTTTACTGCTTCTGTCGTTACCTGTTTTA	JN418678	NA	NA	NA	NA	NA	NA
99	OTU_99	0	1283	0	1138	147	0	0	0	0	0	0	152	0	289	24	0	0	0	0	0	0	15377	0	4783	1824	0	0	0	0	0	0	3972	0	2230	828	0	0	0	0	0	ACCTCTTTCTAGAAATTTAGCCCATGCAGGAAGTTCAGTTGACATCTCCATTTTTTCTCTTCATTTAGCTGGAATTTCTTCAATTTTGGGTGCCATTAACTTCATCTCAACTACCCTAAATATACGGAATAATTTAATAACTCTAGATCGAATCCCCCTATTTGTTTGATCAGTAGCTATTACAGCTTTATTATTACTCCTATCTCTACCTGTATTA	JQ907988	DRCGT062-09	BOLD:AAC6968	Trichoptera	Limnephilidae	Anomalopterygella chauviniana	100
100	OTU_100	0	1	5567	2003	130	0	72	156	221	4	0	0	2469	550	100	0	33	111	218	1	0	0	324	256	2	0	6	10	23	0	0	0	309	108	0	1	3	10	6	0	TCCATTAAGTGGAATACAAAGTCATAGTGGACCTAGTATAGACTTAGCTATATTTGGTTTACATTTAGCTGGTATAAGTAGTTTATTAGGTGCTATAAACTTTATAACTACTATACTAAACATGAGAAGTCCTGGTATAAGATTACATAAGTTAGCTTTATTCGGGTGAGCCGTAGTAGTTACAGCTGTATTATTATTATTATCATTACCTGTATTA	FN600241	NA	NA	NA	NA	NA	NA
101	OTU_101	0	0	0	0	0	41	0	0	0	86	0	0	0	0	0	37	0	0	0	95	0	0	0	0	0	2175	0	0	252	3182	0	0	0	0	0	4052	0	0	185	5440	ACCTTTATCTTCCACCATTGCCCACAGAGGGGCATCAGTTGATTTAGCAATCTTTAGCCTTCACTTGGCGGGAATTTCTTCAATTTTAGGGGCAGTTAACTTCATTTCTACAGTAATTAATATACGATCCCACGGAATAACATTTGACCGAATACCTCTTTTTGTATGAGCTGTAGCAATTACTGCTCTATTACTTCTCCTATCCTTGCCCGTTCTG	KJ963479	COLFE936-13	BOLD:ACG0990	Coleoptera	Scirtidae	Elodes minuta	99.54
102	OTU_102	796	1545	592	878	471	0	0	0	0	0	454	837	756	455	393	0	0	0	0	0	300	1141	621	761	393	0	0	0	0	0	169	858	466	306	318	0	0	0	0	0	TCCTTTAGCAGCAGGAATCGCCCATGCAGGAGCTTCAGTTGACTTAGCTATTTTTTCTTTACATTTAGCCGGAGTATCCTCAATTTTATATAGGGGCAGTAAATTTTATTATCACAACTATTAATATACGTACTAGAGGAATAACAATAGACCGAATTCCTTTATTTGTTTGATCAGTAGTAATTACTGCAATTGTATTACTTCTCTTCCTACCTGTACTT	JX571926	NA	NA	NA	NA	NA	NA
103	OTU_103	0	0	0	0	0	1276	0	0	148	936	0	0	0	0	0	15986	0	0	632	18346	0	0	0	0	0	473	0	0	26	206	0	0	0	0	0	5578	0	0	225	4826	CCCTCTTTCTTCCGGAATTGCCCATGCTGGTGCATCTGTAGATTTAGCTATTTTTTCTTTACACTTAGCAGGTATTTCTTCTATTTTAGGAGCAGTAAATTTTATTACAACAGTAATTAACATACGTTCAAGAGGAATTACATTAGACCGAATACCTCTTTTTGTTTGATCTGTAGTAATTACTGCTGTATTATTATTATTATCGTTACCAGTATTA	JF764769	CHMNO074-14	BOLD:AAM5765	Diptera	Chironomidae	Arctopelopia barbitarsis	91.67
104	OTU_104	1797	0	0	162	1649	2	0	0	0	1	3737	0	0	284	3946	37	0	0	0	5	523	0	0	4	570	0	0	0	0	0	1026	0	0	92	1103	3	0	0	0	1	CCCACTCTCTTCAGGAATTGCTCACGCTGGGGCTTCTGTCGATTTAGCTATTTTTTCTCTTCATCTAGCTGGAATTTCTTCTATTTTAGGAGCTGTAAATTTTATTACTACAGTAATTAATATACGATCTAACGGTATTACTTTAGACCGAATACCGTTATTTGTATGATCTGTTGTTATTACAGCAGTTTTATTATTACTTTCTCTACCTGTTTTA	KT248930	CHMNO111-14	BOLD:AAD7458	Diptera	Chironomidae	Prodiamesa olivacea	100
105	OTU_105	0	1489	1200	1707	593	74	1492	154	3139	410	0	308	452	264	213	66	570	57	625	249	0	748	412	789	92	25	530	51	903	34	0	305	247	151	31	15	178	12	155	34	CCCTTTAAGTGGTATACAAAGTCACAGTGGACCTAGTGTGGATTTAGCCATTTTTGCCTTACATTTAGCAGGTATAAGTAGTTTATTAGGTGCTATGAACTTTATAACTACTATACTTAACATGAGAAGTGCGGGTATTAGATTACACAAATTAGCTTTATTTGGTTGAGCCGTGCTAGTTACAGCAGTGTTATTATTATTATCATTACCTGTATTA	FN640494	NA	NA	NA	NA	NA	NA
106	OTU_106	80	1983	648	1057	617	11	63	81	105	2	127	337	293	624	532	7	24	1	31	1	75	3286	389	1386	407	0	104	39	27	27	69	538	405	879	164	0	12	13	3	5	ACCACTAGCTGGAATTACCGCACATTCAGGAGGTTCTGTTGACTTAGCTATTTTTAGTTTACATCTTTCAGGTGCTGCTTCGATATTAGGTGCTATTAACTTTATTTGTACTATAACTAATATGAGAGCTAAAAGTTTACCTTTTCACAGATTACCTTTATTTGCTTGGGCTATTTATATTACAGCTTTTTTATTATTACTATCTTTACCAGTATTA	JQ354722	NA	NA	NA	NA	NA	NA
107	OTU_107	0	0	0	0	0	3131	0	0	260	4592	0	0	0	0	0	3750	0	0	173	3640	0	0	0	0	0	2480	0	0	195	2901	0	0	0	0	0	2048	0	0	69	2599	CCCCCTTTCTGCTAGTATTGCCCATAGAGGAGCTTCTGTCGACCTCGCAATTTTTTCTCTACATTTAGCAGGGGTTTCCTCAATTTTAGGGTCAGTTAATTTTATTACCACTGTAATTAACATACGCTCAAAAGGAATCACCTTAGACCGTATACCTCTATTTGTCTGATCTATTGTAATTACAACAGTATTACTACTACTCTCTTTACCAGTACTA	HQ105309	CHOSF153-11	BOLD:AAH7744	Diptera	Chironomidae	Polypedilum pullum	100
108	OTU_108	0	596	4601	2061	296	0	0	0	0	0	0	54	1228	784	53	0	0	0	0	0	0	114	681	602	5	0	0	0	0	0	0	12	205	128	1	0	0	0	0	0	ACCTTTAAGTGGAATACAAAGTCACAGTGGACCTAGTGTTGATTTGGCTATATTTGGTTTACATTTAGCTGGTATAAGTAGTTTATTAGGTGCAATAAACTTTATAACTACGATACTAAATATGAGAAGTCCTGGTATAAGATTACACAAACTAGCTTTATTCGGATGGGCTGTAGTAGTTACAGCAGTATTATTATTATTATCATTACCTGTACTA	FN600228	NA	NA	NA	NA	NA	NA
109	OTU_109	62	378	733	750	710	0	0	0	0	0	232	431	762	548	448	0	0	0	0	0	43	1267	662	557	296	0	0	0	0	0	55	754	853	700	137	0	0	0	0	0	ACCCTTATCAGGTATAACAGCTCACTCAGGAGGTTCTGTAGATTTAGCAATCTTTAGTCTGCACCTTTCTGGAGCTGCATCTATTTTAGGTGCTATTAATTTTATTTGTACTATAACAAATATGAGAGCTAAAAGTTTACCTTTCCACAGATTACCTCTGTTCGCTTGGGCGATTTATTTAACTGCCTTTTTACTTTTACTATCATTACCAGTACTA	JN418698	NA	NA	NA	NA	NA	NA
110	OTU_110	0	36	7	85	1	0	24	0	94	5	0	0	0	0	0	0	6	0	3	0	0	677	3748	4327	90	94	1344	449	812	242	0	0	29	61	0	6	383	65	209	82	GCCCTTAAGTGGTATTACCAGCCATTCCGGAGGAGCAGTTGATTCAGCAATTTCCAGTCTTCATCTATCTGGTGTTTCATCCATTTTAGGTTCTATCAATTTTATAACAACTATCTCCAACATGCGTGGACCTGGAATGACTATGCATAGATCACCCCTATTTGTGTGGTCCGTTCTAGTGACAGCATTCCCACTTTTATTATCACTTCCGGTACTG	EU701114	NA	NA	NA	NA	NA	NA
111	OTU_111	675	0	0	134	2737	0	0	0	0	0	673	0	0	48	1084	0	0	0	0	0	529	0	0	222	1302	0	0	0	0	0	702	0	0	31	617	0	0	0	0	0	TCCTTTATCTTCTGGAATTGCTCACGCCGGAGCCTCTGTTGATTTAGCTATTTTTTCTTTACATTTAGCCGGAATCTCTTCTATTTTAGGGGCAGTAAATTTTATCACAACAGTAATTAATATACGTTCTTCTGGAATTACATTAGACCGAATACCTTTATTTGTTTGATCAGTCGTAATTACGGCTATTTTACTTTTATTGTCTTTACCAGTTTTA	FM998448	CNTGF232-15	BOLD:AAL7629	Diptera	Chironomidae	Diamesa sp. 3	91.11
112	OTU_112	115	1139	1955	1721	361	0	0	0	0	0	78	57	594	310	160	0	0	0	0	0	41	422	385	609	12	0	0	0	0	0	4	16	177	146	13	0	0	0	0	0	GCCTCTATCAAGAAATCTAGCACATGCCGGACCTTCTGTAGATATGGCTATTTTTTCACTTCATTTAGCAGGTGCTTCATCTATTTTAGGAGCAGTAAATTTTATTACTACAGTAATAAATATACGATGAAATGGAATACGACTAGAACGGCTACCATTATTTGTTTGAGCAGTATTTCTTACAGTAATTCTTCTTTTATTATCTCTTCCAGTACTT	GU902104	GAHAP1387-14	BOLD:ACQ0209	Haplotaxida	Tubificidae	Nais alpina	100
113	OTU_113	0	0	0	0	0	0	0	0	0	0	0	0	0	0	1	0	0	0	0	0	1222	0	0	103	1697	0	0	0	0	0	4512	0	0	267	4034	0	0	0	0	0	ACCCCTGGCTGCTAATATTGCCCATGGTGGATCCTCCGTCGATTTTGCTATTTTCTCTTTACATCTAGCCGGAGTATCTTCAATTTTAGGTGCTGTTAATTTTATTACTACTGTAGTAAATATGCGCAGCCCAGGTATAACTCTAGATCGAATACCACTATTTGTATGATCAGTTGTAATTACAGCTATTTTATTGCTACTCTCCCTACCTGTCCTT	GU115299	GBEPT1178-14	BOLD:AAJ9343	Ephemeroptera	Baetidae	Baetis scambus	100
114	OTU_114	431	0	0	129	1339	0	0	0	0	0	338	0	0	43	536	0	0	0	0	0	2024	0	0	234	2231	0	0	0	0	0	818	0	0	92	863	0	0	0	0	0	TCCTCTTGCTGGAGCAATCGCTCATGCCGGAGCTTCTGTAGATTTAACTATTTTTTCTTTACATTTAGCTGGAGTCTCTTCAATTCTTGGGGCTATTAATTTCATTACTACAACTATTAATATAAAGTCTCCTGGTATAAAATTAGATCAAATACCTTTATTTGTTTGAGCAGTTGCTATTACTGCCGTATTATTATTATTATCATTACCAGTTTTA	KF584967	FBAQU531-10	BOLD:AAJ5773	Odonata	Cordulegastridae	Cordulegaster boltonii	100
115	OTU_115	0	0	0	27	0	224	1915	41	2376	337	0	0	0	0	0	75	343	3	762	153	0	0	0	0	0	39	248	0	366	29	0	4	0	0	0	23	45	0	79	5	ACCATTAAGTGGAATACAAAGTCACAGTGGACCTAGTGTAGATTTAGCCATATTTGGTTTACATTTATCTGGTATTAGTAGTTTATTAGGTGCTATTAATTTTATAACAACTATACTTAATATGAGAAGTCCTGGTATAAGATTACATAAATTAGCCTTATTTGGATGAGCTGTTATAGTTACAGCTGTATTATTATTATTATCATTACCTGTATTA	FN600241	NA	NA	NA	NA	NA	NA
116	OTU_116	435	5320	4361	2848	1974	0	0	0	0	0	0	0	0	0	0	0	0	0	0	0	61	754	399	348	81	0	0	0	0	0	0	0	0	0	0	0	0	0	0	0	TCCATTGTCAGGAATAACAGCTCACTCAGGTGGGTCTACGGATTTGGCGATTTTTAGTTTACATCTTTCAGGTGCTGCTTCCATTTTGGGAGCGATAAACTTTATTTGTACTATTACTAATATGAGATCCAGTAGTTTATCATTGCATAGAATGCCGTTATTTGTTTGAGCGATTTTTATAACAGCTTTTTTATTACTTTTATCTCTTCCAGTTTTA	HQ317109	NA	NA	NA	NA	NA	NA
117	OTU_117	0	3129	126	435	345	0	0	0	0	0	0	241	44	243	130	0	0	0	0	0	0	1585	35	418	85	0	0	0	0	0	0	411	10	203	47	0	0	0	0	0	TCCTTTATCTTCAGGTATTGCTCATGCTGGGGCTTCAGTAGATTTAGCTATTTTTTCTTTACATTTAGCGGGAATTTCTTCAATTTTAGGAGCTGTAAATTTTATTACTACTGTGATTAATATGCGATCGAATGGAATTACATTAGACCGAATACCTTTATTTGTTTGATCAGTTATTATTACTGCCATTTTATTGTTATTATCTTTACCTGTTTTA	KM936932	ATNA225-09	BOLD:AAK6023	Diptera	Chironomidae	Orthocladius dentifer	100
118	OTU_118	66	651	342	1357	329	14	132	127	175	99	16	12	37	68	7	13	17	6	19	11	0	1175	582	1211	76	19	163	28	201	60	1	88	50	82	9	1	38	13	32	19	ACCTTTAAGTTCAATACAAAGCCATTCCGGTGCTGCTGTAGATTTAGCTATTTTTAGTTTACATTTGTCCGGTGCTGCATCAATTTTAGGAGCGATAAACTTTATTTCAACAATAATAAACATGCGGAATCCTGGACAAAGCATGTATAGACTACCTTTGTTTGTTTGGTCTATCTTTGTAACAGCATTTTTACTACTTTTATCTATTCCCGTATTA	JX669682	ABMMC3867-09	BOLD:AAI7761	Batrachospermales	Batrachospermaceae	Batrachospermum sp. 1GWS	86.57
119	OTU_119	0	0	4327	899	33	0	0	0	0	0	0	0	574	15	13	0	0	0	0	0	0	0	278	192	1	0	0	0	0	0	0	0	53	32	0	0	0	0	0	0	ACCATTAAGCGGAATACAAAGCCATAGTGGACCAAGTATAGATTTAGCTATATTTGGTTTACATTTAGCAGGTATAAGTAGCTTATTAGGTGCTATAAACTTCATAACTACCATACTAAATATGAGAAGTCCTGGTATAAGATTACACAAACTAGCCTTATTCGGATGAGCTGTAGTAGTTACAGCAGTATTATTATTACTATCATTACCTGTATTA	FN599565	NA	NA	NA	NA	NA	NA
120	OTU_120	0	837	0	519	184	0	0	0	0	0	0	232	0	222	156	0	0	0	0	0	0	4110	0	881	340	0	0	0	0	0	0	2006	0	524	176	0	0	0	0	0	CCCTTTATCGGGAAATCTAGCTCATGCTGGGCCTTCAGTAGATTTAACGATCTTCTCACTTCATTTAGCTGGAATTTCATCAATTTTAGGAGCAATTAATTTTATAGCAACAATTATAAATATAAAACCAAAAACAATAAAGATAGAACAAATTCCTTTATTTGTTTGATCAATCTTTATCACAGTAATTTTACTTCTTCTTTCTCTTCCAGTATTG	KF000334	GMNWF2080-14	BOLD:ACP5319	Trombidiformes	Lebertiidae	NA	100
121	OTU_121	310	678	203	537	558	0	0	9	0	0	379	132	311	334	747	3	1	0	0	0	102	281	233	391	283	2	1	0	0	0	118	203	317	338	161	0	11	0	0	0	TCCACTAGCTGGTATAACCGCGCATTCAGGTGGTTCTGTGGATTTAGCTATCTTTAGTTTACATCTTTCAGGTGCTGCTTCTATATTAGGTGCTATTAACTTTATTTGTACTATAACTAATATGAGAGCTAAAAGTTTGCCTTTCCACAGATTACCTCTGTTTGCTTGGTCAATTTATATTACAGCTTTTTTATTACTATTATCTTTACCAGTATTA	JQ354722	NA	NA	NA	NA	NA	NA
122	OTU_122	0	0	0	0	0	109	0	0	36	58	0	0	0	0	0	628	0	0	20	314	0	0	0	0	0	598	0	0	300	710	0	0	0	0	0	3264	0	0	264	2437	CCCCCTCAGCAGTACGCTAGGGCATCCGGATGCGGCGGTAGACTGCATGCTTTTTAGTCTTCATATTGCAGGCGCTTCCTCCATTTTAGGCGCCATCAATTTCATTACAACCATTCTTAACATGCGCGCTCCTGGCATGACGATCCATAAAATGCCCCTTTTTGTGTGGGGCATTTTGGTGACGTCTTTCCTTTTGTTGCTCTCCGTTCCGGTCTTG	KR100193	NA	NA	NA	NA	NA	NA
123	OTU_123	0	0	0	0	0	548	0	0	110	1102	0	0	0	0	0	564	0	0	90	810	0	0	0	0	0	1001	0	0	85	1358	0	0	0	0	0	710	0	0	12	613	TCCTTTATCTAGTAATATATCTCATTCTGGTGCTTCTGTAGATTTAACTATTTTTTCATTACATCTTGCTGGAATTAGTTCTATTTTAGGTGCAATTAATTTTATAACTACTATTATGAATATAAAAACTCCTTATTTAAGATTTGAACAAATTCCCTTATTTGTATGATCTGTTTTTATTACTACTATTTTACTTTTATTATCATTGCCTGTTTTA	KR105077	ARSO137-08	BOLD:AAF9236	Trombidiformes	Anystidae	NA	100
124	OTU_124	2134	5983	0	4565	3007	0	0	0	0	0	662	461	0	850	849	0	0	0	0	0	403	2914	0	695	624	0	0	0	0	0	157	374	0	247	206	0	0	0	0	0	CCCTCTATCAGCTGCAATTGCTCATGGAGGAGGATCAGTTGATTTAGCAATTTTTTCATTACATTTAGCAGGAATTTCTTTTATTTTAGGCGCTGTTAATTTCATTACCACAGTAATTAATATACGATCTACAGGTATCACTTTCGACCGAATACCTTTATTTGTATGAGCCGTAGTAATTACAGCTATTCTTTTATTGTTATCCTTACCTGTATTA	KP044327	NA	NA	NA	NA	NA	NA
125	OTU_125	0	0	485	157	29	2	0	0	0	0	0	0	239	127	14	0	0	0	0	0	0	1	2350	697	17	0	0	0	0	0	0	1	2156	634	22	0	0	0	0	0	TCCTTTATCTTCAAATATTGCTCATGCAGGAGCTTCAGTAGATTTAGCTATTTTTTCTCTCCATTTAGCGGGTATTTCATCTATTTTAGGAGCAGTAAATTTTATTACAACTGTTATTAACATACGATCTGAAGGAATCACCCTAGACCGAATACCCTTATTTGTATGATCAGTTATTATTACTGCTGTTCTTCTTCTTCTTTCTTTACCTGTATTA	JF288127	NA	NA	NA	NA	NA	NA
126	OTU_126	0	0	0	0	0	84	756	126	2079	55	0	0	0	0	0	14	117	20	60	38	0	0	0	0	0	15	641	109	1845	36	0	0	0	0	0	9	144	12	112	50	TCCTTTAGCACATGTTGTTGCGCATGCAGGACCTTCGGTAGATTTAGCAATTTTTAGTTTGCATTTAGCAGGAGCTTCTTCTATATTAGGAGCAATAAATTTTATAACGACAATTATTAATATGCCTTCTAAAGGAGGATTATTTTTTTACCGTTTACCTTTATTTTGCTGGTCTGTTATTATTACGGCCTTCTTATTATTGTTATCATTGCCTGTTCTT	KP041075	NA	NA	NA	NA	NA	NA
127	OTU_127	130	568	1056	1320	179	0	0	0	0	0	49	158	202	633	43	0	0	0	0	0	131	89	369	302	56	0	0	0	0	0	19	70	114	199	5	0	0	0	0	0	TCCTCTCTCAGATGCTAAATTTCATTCTGGTTCTTCTGTAGATTTAGCAATTTTTAGTTTACACGTAGCAGGGGCAAGCTCTATTTTAGGCTCTATCAATTTTTTGTCTACTATTTTTTGTTCTCGTTCTTGCTATAAGTACTCCCTAAATCGTCTTCCTTTATTTATTTGAGCGGTTACTATTACTGCTGTACTTCTAGTTACTAGATTACCTGTTTTA	JX216739	NA	NA	NA	NA	NA	NA
128	OTU_128	0	0	846	343	19	0	0	93	28	0	0	0	2648	860	150	0	0	160	18	0	0	0	534	301	6	0	0	24	0	0	0	0	2829	979	23	0	0	79	5	10	ACCTTTAAGTGGAATACAAAGTCATAGTGGACCTAGTGTTGACTTAGCCATATTTGGTTTACATCTATCTGGTATAAGTAGTTTATTAGGGGCTATAAACTTTATAACTACTATACTAAATATGAGAAGTCCTGGTATAAGATTACATAAACTAGCTTTATTTGGATGAGCTGTAGTAGTTACAGCTGTTTTATTATTATTATCTTTACCAGTGTTG	EU678466	NA	NA	NA	NA	NA	NA
129	OTU_129	0	1559	0	907	92	0	0	0	0	0	0	649	0	439	188	0	0	0	0	0	0	806	0	454	37	0	0	0	0	0	0	755	0	247	75	0	0	0	0	0	TCCTCTATCCTCTAATATTGCCCACGCCGGAGCTTCCGTAGACTTAGCTATTTTTTCTCTTCATTTAGCCGGAATTTCTTCAATTTTAGGAGCTGTAAATTTTATTACAACAGTAATTAACATGCGCTCTGAAGGAATTTCATTAGACCGAATACCATTATTTGTTTGATCTGTAGTAATTACTGCTGTGCTTCTTCTTCTTTCTTTACCGGTATTA	JF286776	CHRFI556-11	BOLD:AAV1539	Diptera	Chironomidae	Corynoneura sp. 14ES	100
130	OTU_130	1168	0	0	67	1267	0	0	0	0	0	209	0	0	14	535	0	0	0	0	0	1000	0	0	41	639	0	0	0	0	0	243	0	0	2	261	0	0	0	0	0	TCCATTAGCTAGTAATCTAGCCCATGCCGGCCCATCAGTAGACTTAGCTATTTTCTCTCTCCACTTAGCCGGAGTATCCTCAATTTTAGGAGCAGTAAACTTCATTACAACTGTTATCAATATACGATGAAATGGCCTTCGATTAGAACGAATTCCTCTATTTGTTTGATCCGTAACTATTACAGTAGTACTTCTTCTTCTATCGTTACCAGTACTA	GU592303	NA	NA	NA	NA	NA	NA
131	OTU_131	0	0	115	3	0	14	2195	762	1436	129	0	0	10	17	0	10	1419	314	457	115	0	0	11	0	0	0	172	99	186	27	0	0	0	0	0	0	70	118	66	18	CCCATTATCTGCAATACAAAGTCATAGTGGACCCAGTGTAGATTTAGCTATTTTTGCTTTACATTTAGCAGGGGTTAGTAGTTTATTAGGGGCTATTAATTTTATAACTACTATAGTTAACATGAGAACACCAGGTATAAGATTACATAAATTAGCTTTATTTGGATGAGCTGTAGTCATTACAGCTGTATTATTATTATTATCTTTACCTGTTTTA	KR704425	NA	NA	NA	NA	NA	NA
132	OTU_132	0	0	0	0	0	444	0	0	99	222	0	0	0	0	0	548	0	0	11	384	0	0	0	0	0	1386	0	0	487	556	0	0	0	0	0	1130	0	0	68	714	TCCCTTATCATCTAATATTGCTCACACAGGAGCTTCTGTTGATTTAGCTATTTTTTCTCTTCATTTAGCAGGTATTTCTTCAATTTTAGGAGCTGTAAATTTTATTACAACTGTAATTAATATGCGATCTCAAGGAATTACTTTAGATCGAATACCTTTATTTGTGTGATCAGTAGTTATTACAGCAGTGCTTTTATTACTTTCTTTACCTGTTTTA	KR282402	CHOSF001-11	BOLD:ACE7552	Diptera	Chironomidae	Brillia bifida	100
133	OTU_133	554	519	6	172	534	0	0	0	0	0	1015	121	49	78	1058	0	0	0	0	0	278	348	1	173	295	0	0	0	0	0	727	160	72	27	472	0	0	0	0	0	CCCTCTTTCTTCTGGAATTGCCCATGCAGGTGCATCAGTAGATTTAGCAATTTTTTCTTTACATTTAGCGGGTATTTCTTCAATTTTAGGAGCAGTAAATTTTATTACAACAGTTATTAATATACGGTCAGAAGGAATTACATTAGATCGAATACCCCTATTTGTGTGATCAGTAATTATTACAGCTATTCTCCTTTTATTGTCTTTACCCGTATTG	KT248936	ATNA359-09	BOLD:AAF6378	Diptera	Chironomidae	Tvetenia calvescens	100
134	OTU_134	0	0	1305	688	19	0	0	0	0	0	0	0	1040	599	107	0	0	0	0	0	0	0	282	133	1	0	0	0	0	0	0	0	286	116	0	0	0	0	0	0	ACCTTTAAGTGGAATACAAAGTCATAGTGGACCTAGTGTTGATTTAGCTATATTTGGTTTACATTTATCTGGTATAAGTAGTTTATTAGGGGCTATTAACTTTATAACTACTATACTAAATATGAGAAGTCCTGGTATAAGATTACACAAACTAGCTTTGTTTGGGTGAGCTGTAATAGTTACAGCCGTCTTATTGTTATTATCATTACCAGTGTTA	FN600272	NA	NA	NA	NA	NA	NA
135	OTU_135	400	0	0	21	580	0	0	0	0	0	356	0	0	12	457	0	0	0	0	0	2464	0	0	108	2076	0	0	0	0	0	1494	0	0	96	1405	0	0	0	0	0	CCCTCTATCCTCAAGAATTGCTCATAGAGGGGCTTCAGTAGATTTAGCTATCTTCTCTCTCCATTTAGCAGGAGTTTCATCCATTTTAGGTTCTGTAAACTTTATTACAACAGTAATTAATATACGTTCTAGAGGTATTACTTTGGACCGTATACCTTTATTTGTTTGATCTATCGTCATTACTACTGTTTTACTACTTTTATCTTTACCCGTTTTA	KC250812	CHMNO193-15	BOLD:AAW4661	Diptera	Chironomidae	Polypedilum convictum	99.54
136	OTU_136	0	251	1837	1900	50	0	5	0	15	0	0	1	169	177	11	0	0	0	0	0	0	46	1013	319	14	0	4	0	0	0	0	2	114	43	4	0	0	0	0	0	TCCATTAAGTGGAGTACAAAGTCATAGTGGACCTGGTGTAGACTTGGCTATATTTGCTTTACATCTAGCAGGTATAAGTAGTTTATTAGGTGCTATAAATTTCATAACTACCATACTTAATATGAGAAGTCCTGGTATAAGATTACACAAATTAGCTTTATTTGGATGAGCTGTAGTAGTTACAGCAGTTTTATTATTACTATCATTACCTGTGTTG	FN599610	NA	NA	NA	NA	NA	NA
137	OTU_137	0	0	0	0	0	0	0	0	0	0	0	0	2	0	0	0	0	0	0	0	0	0	0	0	0	0	0	0	0	0	178	1198	3518	1222	198	0	0	0	0	0	TCCGCCACTATCAGTACAAGGCGGCATGTCAGTCGATATGAGTGTATTTGCGCTACATATTTTGGGTGTGTCTTCTATCGTTGGTTCTATCAACATCATTACAACAATCTTTAACATGCGTGCGCCTGGCATGACTTTGATGAAAATGCCAATGTTTGTTTGGACTTGGCTGATTACAGCTTACTTGTTGATTGCTGCTATGCCAGTATTG	HM473658	NA	NA	NA	NA	NA	NA
138	OTU_138	21	388	313	467	106	0	0	0	0	0	49	60	366	264	117	0	0	0	0	0	23	514	366	482	69	0	0	0	0	0	38	287	962	330	52	0	0	0	0	0	TCCTTTATCAAGAAATATTTCCCACTCAGGAGCAAGAGTAGACTTAACCATCTTCTCCCTTCACCTGGCAGGGGCATCTTCTATTTTAGGAGCTATTAATTTTATCACTACTATCGCCAACATACGGGCTGCAAGAATATCTTTAGACCGAATTCCTTTATTCGTATGATCTGTAGGGATCACAGCCCTTTTACTTCTCTTATCTTTACCTGTTCTT	HM397669	NA	NA	NA	NA	NA	NA
139	OTU_139	0	311	1041	536	114	0	0	0	0	0	0	83	83	58	48	0	0	0	0	0	0	443	1374	357	71	0	0	0	0	0	0	214	234	43	26	0	0	0	0	0	ACCTTTATCAGGTATAGTAGCACATTCCGGTGGATCTGTTGATTTAGCAATATTTAGTCTGCATGTTTCAGGAGCTGCATCAATATTAGGTGCAATAAATTTTATATGTACTATATTTAATATGAGGTCTGGAAGTATTTTTTTCCATAATTTACCACTATTCGTATGGGCTATACTAATTACAGCATTTTTATTGTTGATTTCTTTACCTGTTTTA	EF164960	NA	NA	NA	NA	NA	NA
140	OTU_140	0	84	492	581	9	15	5	14	20	6	0	24	369	339	18	0	15	0	1	0	1	311	811	431	0	41	5	6	104	0	0	50	503	413	8	2	14	2	0	0	TCCTCTTAGTAGCATAGCTAGCCATTCAGGGGGTGCTGTAGACTTGGCTATTTTTAGCCTTCACCTGTCAGGTATAAGTAGCATTTTAGGAGCAATCAATTTTATAACCACTGTTTTCAATATGCGCGCTCCTGGAATGACAATGCATCGTCTTCCTCTCTTTGTGTGGTCAGTACTGATAACAGCATTCTTATTATTGCTGTCACTCCCAGTTTTA	EU123948	NA	NA	NA	NA	NA	NA
141	OTU_141	872	2122	0	946	1286	0	0	0	0	0	0	0	0	0	0	0	0	0	0	0	293	1500	0	875	468	0	0	0	0	0	0	0	0	0	0	0	0	0	0	0	ACCTCTATCAGCTGCAATTGCTCATGGAGGAGGATCAGTTGATTTAGCAATTTTTTCATTACATATAGCAGGAATTTCTTCTATTTTAGGAGCTGTTAATTTCATTACCACAGTAATTAATATACGATCTACAGGTATCACTTTCGACCGAATACCTTTATTTGTATGAGCCGTAGTAATTAGAGCTATTCTTTTATTATTATCCTTACCTTAATTA	KR382374	NA	NA	NA	NA	NA	NA
142	OTU_142	368	0	0	16	590	0	0	0	0	0	510	0	0	3	473	0	0	0	0	0	598	0	0	109	792	0	0	0	0	0	736	0	0	83	730	0	0	0	0	0	ACCTCTATCTGCTAATGTATCTCATGCAGGAGCTTCGGTTGACTTAGCTATCTTCTCACTTCATTTAGCTGGGATCTCATCAATTTTAGGTGCTGTAAATTTCATTACAACAATTATTAATATACGCTCAAATGGTATTACATTTGATCGAATGCCATTATTTGTTTGATCTGTTTTAATTACAGCAATTCTTTTATTATTATCTCTTCCTGTCCTT	KM858531	SSBAA2306-12	BOLD:ACC3186	Diptera	Agromyzidae	Liriomyza	87.04
143	OTU_143	252	740	508	364	834	0	0	0	0	0	81	37	80	88	379	0	0	0	0	0	9	326	170	135	25	0	0	0	0	0	9	26	172	14	17	0	0	0	0	0	GCCTTTATCGGGAATAACAGCTCACTCAGGTGGTTCTGTAGACTTAGCTATTTTTAGTCTTCACCTTTCAGGAGCAGCTTCTATTTTAGGTGCGATAAATTTTATATGCACAATTACGAATATGAGGGCGAAAAGTTTACCTTTCCATAGATTATCTTTATTTGCTTGGTCAATATATATAACAGCTTTTTTATTGGTATTATCTTTACCGGTATTA	JQ354708	NA	NA	NA	NA	NA	NA
144	OTU_144	0	0	0	0	0	0	1697	0	4265	65	0	0	0	0	0	0	0	0	0	0	0	0	0	0	0	0	9	0	0	0	0	0	0	0	0	0	0	0	0	0	CCCATCTCAGCAGGAATTGCACATGCGGGAGCATCAGTAGATCTGGCCATTTTTTCTTTACACTTGGCAGGAATTTCTTCCATTTTAGGGGCTGTAAATTTTATTACTACAGTTATTAACATACGATCATCTGGAATTACCTTTGATCGAATACCCTTATTTGTCTGAGCAGTAGTAATTACTGCTGTTTTGTTATTACTATCCTTACCTGTATTA	KR389088	NA	NA	NA	NA	NA	NA
145	OTU_145	0	0	0	0	0	0	0	0	0	0	11	4	90	15	18	2	0	0	0	0	0	0	0	0	0	0	0	0	0	0	269	875	2980	859	342	0	1	0	0	0	CCCACCACTATCAGTGCAAGGTGGCATGTCAGTCGATATGAGCGTTTTTGCGCTACATATTTTAGGCGTGTCTTCAATTGTCGGCTCTATTAACATCATTACAACAATCTTTAATATGCGCGCGCCTGGCATGACATTAATGAAAATGCCAATGTTTGTTTGGACATGGTTGATTACTGCATATTTATTGATTGCGGCGATGCCTGTATTA	HM417793	NA	NA	NA	NA	NA	NA
146	OTU_146	0	394	384	748	66	39	15	33	19	33	0	56	154	101	137	0	16	3	1	4	0	474	911	559	58	6	18	4	167	0	0	35	427	101	18	0	13	1	11	4	ACCATTATCTGGTATAACAGCTCACTCTGGTGGAGCTGTTGATCTAGCCATTTTTAGTTTACACCTTTCTGGTGCAGCTTCGATTTTGGGTGCGATTAATTTTATTTGTACTATTACTAATATGAGATCTAAAAGTTTGCCTTTTCATAGACTACCTTTATTTGCTTGGTCAATCTTTATAACTGCATTTTTACTTTTATTGTCACTACCTGTTTTA	JN418687	NA	NA	NA	NA	NA	NA
147	OTU_147	0	19	61	76	38	0	874	97	1371	31	0	0	14	2	3	0	331	23	301	71	0	5	28	5	0	0	45	0	48	0	0	0	0	4	0	0	13	3	14	0	TCCTTTATCTGGAGTACAAAGTCATAGTGGACCTAGTGTAGATTTAGCTATATTTGCTTTACATTTATCAGGGGTTAGTAGTTTATTAGGAGCTATTAATTTTATAACTACTATTGTAAATATGAGAACACCTGGAATAAGACTACATAAGTTAGCTTTATTCGGATGAGCTGTAGTTATTACAGCTGTATTATTATTATTATCTTTACCTGTATTA	KU196965	NA	NA	NA	NA	NA	NA
148	OTU_148	347	0	0	62	684	0	0	0	0	0	742	0	0	62	840	0	0	0	0	0	543	0	0	15	856	0	0	0	0	0	1464	0	0	151	1241	0	0	0	0	0	TCCTTTATCTTCTAATATTGCTCATGCAGGGGCATCAGTAGATTTAGCTATTTTTTCTTTACATTTAGCTGGAATTTCTTCAATTTTAGGGGCAGTAAATTTTATTACAACAGTAATTAATATACGTTCAGCTGGAATTACATTAGATCGAATACCCTTATTTGTTTGATCAGTAGTTATTACAGCTATTTTACTACTTTTATCTTTACCAGTTTTA	KR501013	ATNA185-09	BOLD:AAG2529	Diptera	Chironomidae	Potthastia longimanus	100
149	OTU_149	260	596	251	446	470	0	0	0	0	0	198	153	234	208	400	0	0	0	0	0	13	101	70	55	55	0	0	0	0	0	15	31	46	87	12	0	0	0	0	0	ACCTTTATCCAGTGTTAAATTTCATTCAGGAGCTTCTGTAGACTTAGCTATTTTTAGCCTGCATTTATCAGGAGCTGCGTCTATATTAGGTGCTATAAATTTCATTTGTACCATAACTAATATGAGATCAAACGGGTTACCCTTTCACAAGTTACCCTTATTTGCTTGGGCTATATTTATTACCGCTTTTTTATTACTTTTGTCGTTACCTGTTTTA	JQ354708	NA	NA	NA	NA	NA	NA
150	OTU_150	0	0	0	0	0	0	545	0	849	46	0	0	0	0	19	0	1260	0	786	366	0	0	0	0	0	0	462	0	287	43	0	0	0	0	0	0	749	0	527	124	CCCTCTATCCGGAAATATCGCCCATGCAGGCCTAGCTGTAGATATGACCATCTTTTCACTTCATCTCGCAGGCATCTCTTCAATTTTAGGGGCAATTAATTTTATGGTTACCATTATTAACATAAAACCCACTTACATAGAATATGACCAAATACCCCTATTCGTTTCTTCAATTTTCATTACAGCCCTCCTACTTCTTCTATCGTTACCTGTCTTA	KT708689	NA	NA	NA	NA	NA	NA
151	OTU_151	0	85	46	184	0	18	478	78	782	15	0	0	7	6	0	37	170	3	70	30	0	33	213	156	0	40	353	21	404	124	0	0	75	9	7	17	65	11	20	35	TCCTCTGAGCTCCGTAGAAGCTCACTCAGGACCTTCCGTGGATCTCGCCATCTTCAGCCTTCACTTGGCTGGGGCCTCTTCGATCCTTGGTGCTGTAAACTTCATTACCACCATCCTGAACATGCGTGCGCCCGGAATGACCATGCATCGCCTTCCACTCTTCTGCTGGTCGGTACTGATTACTGCAGTTCTGCTGCTTCTTTCACTTCCAGTGCTT	LN901194	NA	NA	NA	NA	NA	NA
152	OTU_152	0	0	0	0	2	0	1	0	0	4	105	0	0	0	424	75	28	0	2	49	11	0	0	11	11	2	41	0	15	6	934	16	0	132	618	580	1252	0	513	704	CCCTCTAAGTACTCTAGTGGGACATCCTGGGGCGGCAGTCGATATGGCTATTTTAAGTTTACATATTACAGGGCTTTCTTCTATTCTTGGTTCAATCAATATGATTGTTACTATCTTTAATATGAGAACCGATGGTATGGGGTTATTTGAAATGCCTCTATTTATTTGGTCAATTTTGGTTACTGCCTTCTTGTTGATACTAGCAATTCCAGTATTA	KM383849	NA	NA	NA	NA	NA	NA
153	OTU_153	1181	146	0	21	904	0	0	0	0	0	571	5	0	6	384	0	0	0	0	0	1312	222	0	169	1204	0	0	0	0	0	888	116	0	4	584	0	0	0	0	0	CCCCTATCCAGTAATTTAGCCCATATAGGATCATCCGTAGATCTTTCAATCTTTTCATTGCATTTGGCAGGAGTATCCTCAATTTTAGGAGCAATTAACTTTATTACAACAATAATAAACATACGATCATTGGGAATATCCTATGACCGCATACCTCTCTTTGCATGATCAGTTCTTATTACAGCTGTACTACTACTACTCTCACTTCCTGTTCTA	AF436535	ESCAD028-10	BOLD:AAJ7690	Trichoptera	Sericostomatidae	Sericostoma vittatum	97.22
154	OTU_154	884	4420	0	2464	1961	0	0	0	0	0	867	797	0	1112	1284	0	0	0	0	0	483	2252	0	746	610	0	0	0	0	0	277	1114	0	583	537	0	0	0	0	0	CCCTCTATCAGCTGCAATTGCTCATGGAGGAGGATCAGTTGATTTAGCAATTTTTTCATTACATTTAGCAGGAATTTCTTCTATTCTAGGAGCTGTTAATTTCATTACCACAGTAATTAATATACGATCTACAGGTATCACTTTCGACCGAATACCTTTATTTGTATGAGCCGTAGTAATTACTGCTATTATCTTATTATTATCTTTACCTGTATTA	KM243552	NA	NA	NA	NA	NA	NA
155	OTU_155	1058	2194	0	1707	919	0	0	0	0	0	224	265	0	451	507	0	0	0	0	0	293	1067	0	542	328	0	0	0	0	0	102	319	0	209	188	0	0	0	0	0	CCCTCTATCAGCTGCAATTGCTCATGGAGGAGTATCAGTTGATTTAGCAATTTTTTCATTGCACTTAGCAGGCATTTCTTCTATTTTAGGGGCTGTTAATTTCATTACCACAGTAATTAATATACGATCTACAGGTATCACTTTCGACCGAATACCTTTATTTGTATGAGCCGTAGTAATTACCGCTATTCTCTTATTATTATCTTTACCTGTATTA	KP044327	NA	NA	NA	NA	NA	NA
156	OTU_156	0	47	1	40	1	0	130	0	250	37	0	2	0	4	1	0	37	2	74	8	0	456	111	241	50	0	640	17	850	81	0	220	43	85	2	0	267	17	475	47	TCCACTTAGTGGAGTACAAAGTCACAGTGGACCTAGTGTTGATCTAGCTATATTCGCTTTACATTTAGCGGGTATAAGTAGTTTATTAGGTGCTATAAACTTCATTACAACTATACTTAATATGAGAAGCCCTGGTATTAGATTACACAAATTAGCTTTATTTGGGTGAGCTGTAGTAGTTACTGCGGTATTATTACTATTATCATTACCTGTTTTG	FN640540	NA	NA	NA	NA	NA	NA
157	OTU_157	0	61	113985	59274	2947	0	0	0	0	0	0	6	23391	16657	1108	0	0	0	0	0	0	0	203305	101201	3187	0	0	0	0	0	3	19	68583	38580	1321	0	0	0	0	0	CCCCTTTCCAGAAATCTTGCCCATGCAGGCAGATCTGTTGATATCTCTATTTTCTCACTTCATTTAGCAGGAATCTCCTCTATTTTAGGGGCTATTAATTTTATTTCAACAACACTTAATATACGAAATAACTTAATAACTTTGGATCGAATCCCCCTATTTGTATGATCTGTAGCTATTACAGCTCTTCTTCTTCTCTCTCTCCCAGTTTTA	JF891250	FINNT039-12	BOLD:AAE3041	Trichoptera	Limnephilidae	Halesus radiatus	99.06
158	OTU_158	0	134	462	437	3	6	216	22	129	112	0	60	118	79	2	24	219	42	300	41	0	44	34	30	6	4	48	1	56	19	0	46	48	16	3	3	27	7	53	37	TCCATTAAGTGGACCAATTGCACATGCAGGACCTTCTGTAGATTTTGCAATTTTCAGTTTACATATTGCAGGTGCTTCTTCTATTATGGGTGCTATTAATTTTATTACAACTATTATGAATATGAGACACCCAGGTTGTGACTTCCATAATATGAATTTATTCGTGTGGTCTGTATTTATTACAGCAATCTTATTGTTATTATCATTACCAGTTTTA	KP165385	NA	NA	NA	NA	NA	NA
159	OTU_159	0	0	0	0	0	0	0	0	0	0	0	0	0	0	0	239	5	0	1	22	0	0	0	0	0	4	0	0	31	0	0	0	0	0	0	1006	1009	0	340	1134	CCCTCTAAGTAATCTAATAGGGCATCCTGGAGCAGCTGTCGATATGGCTATTTTAAGTTTACATATTACAGGTCTCTCTTCTATTCTTGGCTCAATTAACATGATTGTCACTATCTTTAATATGAGAACTGATGGTATGGGGTTATTTGAAATACCCTTATTTGTTTGGTCAATTTTGGTTACTGCCTTCTTGCTGATACTAGCAATTCCTGTGTTA	KP421783	NA	NA	NA	NA	NA	NA
160	OTU_160	0	0	0	0	0	1000	0	0	208	902	0	0	0	0	0	1029	0	0	92	580	0	0	0	0	0	1	0	0	0	1	0	0	0	0	0	2	0	0	0	11	CCCACTAGCTTCTAATATTTTCCATAGAGGCCCTTCAATTGATATATCAATTTTCTCTCTTCATATTGCAGGAATATCTTCTATTTTAGGAGCTATTAATTTTATCTCTACAATTATTAACATACATCATAAGTCAGTATCAATAGACAAAATCCCTTTAATAGTTTGATCAATTTTAATTACAGCTATTCTTCTTCTACTTTCCTTACCAGTTCTA	JQ014804	ACUFI1298-13	BOLD:AAE0419	Hymenoptera	Formicidae	Myrmica ruginodis	100
161	OTU_161	58	368	411	314	316	0	0	0	0	2	22	9	43	51	28	0	0	0	0	0	33	512	106	400	125	0	0	0	24	0	0	75	86	156	12	0	0	0	0	0	ACCACTTTCTGGTATAACAGCTCACTCTGGTGGTTCTGTGGATTTAGCAATTTTCAGTCTTCACCTTTCTGGAGCTGCGTCTATTTTAGGAGCTATTAATTTTATTTGTACAATCACTAACATGAGAGCGAAAAGTTTACCTTTTCACAGATTACCGCTGTTCGCTTGGGCTATTTATTTAACCGCCTTTTTACTGTTATTATCATTACCAGTTCTA	JQ354718	NA	NA	NA	NA	NA	NA
162	OTU_162	404	0	0	9	511	0	0	0	0	2	196	0	0	59	201	0	0	0	0	0	1116	0	0	83	995	0	0	0	0	0	410	0	0	39	478	3	0	0	0	0	TCCATTAGCAAGAAACTTAGCACATGCAGGTCCATCAGTAGACTTAGCTATTTTCTCTCTTCATCTTGCGGGTGCATCTTCAATTTTAGGTGCTCTAAACTTTATTACAACAGTTATTAATATGCGATGAGATGGTATACGTCTTGAACGAATTCCTCTATTTGTATGAGCTGTCATAATCACTGTAATTCTACTACTTTTATCCTTACCTGTTCTA	KM612204	GMOAP131-12	BOLD:AAG5080	Lumbriculida	Lumbriculidae	Lumbriculus	92.59
163	OTU_163	0	389	29	29	47	0	0	0	0	0	6	387	612	180	176	0	0	0	0	0	0	205	15	166	15	0	0	0	0	0	9	266	161	304	48	0	0	0	0	0	TCCATTATCAGGAATTACAGCACACTCAGGAGGCTCTGTAGACTTGGCTATTTTCAGCTTACACCTTTCAGGTGCAGCTTCTATTTTAGGAGCAATTAACTTTATCTGTACTATTACAAATATGAGATCCAAAAGCTTACCATTTCACAGACTACCTTTGTTTGCTTGGTCAATCTTTTTTACTGCTTTTCTACTGCTTCTTTCATTACCTGTATTT	KM886611	NA	NA	NA	NA	NA	NA
164	OTU_164	0	270	675	862	97	0	71	0	23	0	0	80	237	116	52	0	34	0	3	0	0	107	83	61	7	0	2	0	7	0	0	6	41	1	3	0	0	0	8	0	TCCCTTAGCTGATTCTAAATACCATAGGGGTGTTTCAGTAGATCTTGCTATTTTTAGTCTTCATTTAGCTGGTGTTTCGTCTATTTTAGGCAGAATTAATTTTTTAACCACTATTGTTTGTTCTCGTACTAGTAAGGTAGTTTCGTTGGATCGTCTACCACTTTTCTTGTGGGCTGTTGGTCTTACTGCAGTTCTTTTAATTACTAGTCTCCCTGTTCTT	KU720089	NA	NA	NA	NA	NA	NA
165	OTU_165	0	32	13	7	10	0	4	0	38	0	0	1	24	0	6	0	6	0	18	0	0	594	243	276	50	0	368	1	812	73	0	355	187	70	41	0	181	0	370	55	TCCACTTAGTGGAGTACAAAGTCACAGTGGACCAAGTGTTGATCTAGCTATCTTCGCTTTACACCTATCTGGTATAAGTAGTTTATTAGGAGCTGTAAACTTCATTACAACTATACTTAATATGAGAAGTCCTGGTATTAAATTACACAAATTAGCTTTATTCGGATGAGCTGTAGTAGTTACAGCTGTATTATTATTATTATCATTACCTGTTTTA	FN640511	NA	NA	NA	NA	NA	NA
166	OTU_166	0	0	0	94	1	33	185	2	282	55	0	0	0	0	0	4	36	0	21	2	0	27	0	0	0	62	797	10	1601	166	0	7	0	0	0	24	194	0	212	32	TCCTTTAAGTGGAGTACAAAGTCATAGTGGACCTAGTGTAGATTTAGCTATATTCGCTTTACATTTATCTGGTGTAAGTAGTTTATTAGGTGCAATTAACTTTATAACTACTATACTTAATATGAGAAGCCCTGGTATGGAATTACACAAATTAGCTTTATTTGGATGAGCTGTAATTGTTACAGCAGTATTATTATTACTATCATTACCTGTTTTA	FN599598	NA	NA	NA	NA	NA	NA
167	OTU_167	0	0	829	511	0	0	0	0	0	0	0	0	62	101	0	0	0	0	0	0	0	0	586	809	6	0	0	0	0	0	0	0	101	55	0	0	0	0	0	0	ACCACTATCAAGAAACTTAGCTCATGCCGGACCTTCTGTAGATATAGCTATTTTTTCACTTCACTTAGCAGGTGCATCATCAATTTTAGGAGCTGTAAACTTTATCACAACAGTAATTAATATGCGATGAAATGGTATACGATTAGAGCGACTACCGTTATTTGTTTGAGCTGTTTTATTAACAGTTATTTTATTATTACTATCACTACCAGTTCTC	KF000146	NA	NA	NA	NA	NA	NA
168	OTU_168	0	0	3	34	0	0	0	0	0	0	0	0	90	96	8	0	0	0	0	0	0	26	217	238	43	0	0	0	1	0	0	55	1264	1285	12	0	0	0	0	0	ACCATTAAGTAGCATTGCCAGCCATTCCGGTGGAGCCGTCGACTTGGCTATTTTTAGTCTCCATCTGTCTGGAATTAGCAGTATCTTGGGAGCAATAAATTTTATCACTACTATATTCAACATGCGTGGACCTGGCATGACAATGCACAGACTACCACTTTTTGTATGGTCAGTACTGATTACTGCTTTTCTACTATTGCTATCATTGCCAGTACTA	KP902678	NA	NA	NA	NA	NA	NA
169	OTU_169	1017	0	0	103	736	0	0	0	0	0	718	0	0	24	904	0	0	0	0	0	379	0	0	61	277	0	0	0	0	0	329	0	0	43	248	0	0	0	0	0	CCCCTTATCCTCTAACTTAGCCCATATAGGAGCATCTGTGGATTTAACTATTTTTTCTCTTCATTTAGCCGGGGTTTCATCTATTTTAGGGGCAATTAATTTTATTACTACAATAGTTAATATACGATCCACTGGTATAACCCTAGAGCGAACCCCCCTATTTGTCTGGTCAGTAGTAATTACTACTATTCTATTGCTATTATCATTACCTGTCCTA	KM530476	NA	NA	NA	NA	NA	NA
170	OTU_170	0	0	0	0	0	276	0	0	48	457	0	0	0	0	0	119	0	0	1	260	0	0	0	0	0	1380	0	0	127	929	0	0	0	0	0	445	1	0	31	242	ACCTCTGTCTTCAAGAATTGCCCACAGAGGGGCTTCAGTTGACCTTGCAATTTTTTCTCTTCATTTAGCAGGTATCTCTTCAATTCTTGGATCAGTAAATTTTATTACAACAGCTATTAATATACGTTCTAATGGTATCACTCTAGACCGAATACCGTTATTTGTCTGGTCTGTAATCATTACAACAATTTTACTCCTTCTTTCTTTACCTGTTCTA	HQ105207	NA	NA	NA	NA	NA	NA
171	OTU_171	0	79	0	16	0	1	61	0	17	6	0	14	71	63	19	25	146	0	179	65	0	334	85	113	0	3	230	0	257	21	0	631	639	421	184	70	931	0	766	216	GCCACTTTCAAGTAATTTAGCTCATGCAGGAAGATCAGTGGATATTTCAATCTTTTCTCTTCATTTAGCGGGAATTTCCTCCATTTTGAAGGCCATTAATTTCATTTCCACAACCCTGAATATACGAAATAATTTGATAACCCTTGACCGTATCCCCTTATTTGTTTGGTCAATAGCTATCACAGCTCTTCTCCTTCTACTCTCATTGCCAGTTTTA	KM534563	NA	NA	NA	NA	NA	NA
172	OTU_172	0	313	1334	638	3	0	0	0	0	0	0	0	0	0	0	0	0	0	0	0	0	0	0	0	0	0	0	0	0	0	0	0	0	0	0	0	0	0	0	0	TCCTCTTTCTGATACACCTTACCATTTAGGTAGTGCTGTTGATCTTTCTATCTTAAGTTTACATATTGCTGGTATCTCATCTTTAATGGGTGCAATTAATATAATTACTACTGTTATTAATATGCGTTGTGCCGGTATGAGTTATGAACGCTTACCACTATTTGTGTGGAGTGTCTTTATAACTGCTTGGTTACTTTTATTATCTCTTCCAGTTTTA	JN545639	NA	NA	NA	NA	NA	NA
173	OTU_173	0	0	0	0	0	10	149	201	250	17	0	0	0	0	0	1	25	15	3	4	0	0	0	0	0	61	746	778	584	203	0	0	0	0	0	13	91	132	45	12	TCCTTTGTCTGGTATTACAGCACACTCAGGAGGGTCAGTAGATTTAGCTATTTTTAGTTTACACCTTTCAGGAGCATCCTCAATTTTGGGTGCAATTAATTTTATTTGCACGATAACTAATATGCGAACTAAAAGTTTATATTTTCATTGCTTGCCTTTATTTGTGTGGTCCATATATATAACAGCTTATTTATTGTTATTATCTTTACCTGTACTG	JN418696	NA	NA	NA	NA	NA	NA
174	OTU_174	0	0	0	0	0	17	250	604	442	4	0	0	0	0	0	3	227	92	310	18	0	0	0	0	0	5	75	90	60	1	0	0	0	0	0	1	21	31	67	1	TCCTTTAAGTGGTATACAAAGTCATAGTGGACCTAGTGTAGATTTAGCTATCTTCGCTTTACATTTAGCTGGTGTAAGTAGTCTATTAGGTGCTATGAATTTTATAACTACTATACTTAATATGAGAAGTGCGGGAATTAGATTACATAAATTAGCTTTATTTGGATGAGCTGTATTAGTTACGGCAGTGTTATTATTATTATCATTACCTGTATTA	FN599598	NA	NA	NA	NA	NA	NA
175	OTU_175	708	0	0	67	491	0	0	0	0	0	324	0	0	40	348	0	0	0	0	0	68	75	0	0	293	0	0	0	0	0	96	0	0	2	114	0	0	0	0	0	TCCCCTCTCAGCAGGAATTGCTCATGCAGGTTCATCAGTAGATATAGCAATTTTTTCACTACATTTAGCAGGTGTTTCTTCAATTTTAGGGGCAGTAAATTTCATTACTACAGTAATTAATATACGATCTTCAGGAATATCTCTAGACCGTATACCTTTATTTGTTTGAGCTGTAGCAATTACAGCATTATTACTTCTTTTATCTTTGCCAGTTTTA	JX905860	GBEPT326-14	BOLD:AAP9566	Plecoptera	Nemouridae	Nemoura avicularis	100
177	OTU_177	0	326	156	575	247	0	11	23	83	61	0	130	50	64	127	8	20	4	15	5	0	504	253	280	23	0	1	0	95	3	5	94	97	90	39	0	9	1	15	5	TCCTTTATCTGGTATTACTACTCACTCAGGTGGAGCTGTTGATTTGGCTATTTTTAGTTTACATCTTTCAGGAGCTGCGTCTATTTTAGGGGCAATAAATTTTATATGTACTATAACTAATATGAGAACTAAAAGTTTACCTTTTCACAGATTACCTTTATTTGCTTGGGCTATTTTTATAACAGCTTTTTTGTTATTATTATCTTTACCTGTATTA	JQ354725	NA	NA	NA	NA	NA	NA
178	OTU_178	13	0	0	0	89	0	0	0	0	0	1049	0	0	64	1940	0	0	0	0	0	48	0	0	0	117	0	0	0	0	0	1111	0	0	70	1208	0	0	0	0	0	CCCCCTATCAAGTAACTTAGCTCATATAGGATCTTCTGTAGATCTATCAATTTTTTCATTACACCTAGCCGGTGTATCATCAATCTTGGGGGCAATTAATTTTATTACAACAATAATAAACATACGATCATTAGGAATATCATATGATCGAATACCTCTTTTTGCCTGATCAGTATTCATTACTGCTATCTTACTGCTTCTTTCTCTCCCTGTTTTA	EF395011	BHMKK163-12	BOLD:AAK2991	Trichoptera	Sericostomatidae	Oecismus monedula	100
179	OTU_179	0	0	0	0	0	0	0	0	0	0	0	0	0	0	0	6	0	0	0	0	0	0	0	0	0	178	0	0	38	120	0	0	0	0	0	1545	0	0	25	1086	ACCTTTATCACAGATAATGTCACACCCAAGCTCAGGTGTAGACCTTGCAATATTCGCACTACACGTTGCTGGTTTATCATCAATTGTTGGTGCGATTAATTTTATAGTTACTATATTCAACATGCGTACACCAGGAATGTTGTTAACCAAGATGCCGTTATTTGTCTGGTCTATATTGTTAACAGCGTTTATGCTATTGGTTGCATTACCAGTACTT	KP114105	NA	NA	NA	NA	NA	NA
180	OTU_180	0	0	0	0	0	0	0	0	31	0	0	0	0	0	0	0	785	0	598	105	0	0	0	0	0	0	0	0	3	0	0	0	0	0	0	0	422	0	398	36	ACCGTTAAGCTCCACCTTCGGGCACCCGGATGCTGCCGTTGATTTTATGCTGTTTAGCCTCCACCTAGCAGGGATTTCTTCCATTTTAGGCTCCATCAACTTCATTACCACCATTTTTAACATGCGCGCGCCAGGGATGACGCTCCATAAAATGCCTTTGTTCGTTTGGGGAATGTTGATCACGTCCTTTCTGTTATTACTCTCCGTCCCCGTACTG	CP008936	NA	NA	NA	NA	NA	NA
181	OTU_181	75	571	218	289	282	0	7	0	0	0	45	52	121	70	109	0	0	10	0	0	29	120	78	9	35	0	0	0	0	0	1	21	39	22	7	0	0	0	0	0	TCCATTATCAAGTGTAACAGCGCATTCAGGTGGAGCTGTAGATTTAGCTATTTTTAGTTTACACGTTTCTGGAGCCTCTTCTATATTAGGAGCAATAAATTTCATATGTACTATTTTTAATATGCGAGTAAAAAGTTTATCTTTTCATAAATTACCTCTGTTTGTTTGGTCTGTATTAATTACAGCATTTTTATTATTATTATCTTTGCCTGTTTTA	KM202109	NA	NA	NA	NA	NA	NA
182	OTU_182	0	84	5	91	19	2	1	0	31	3	6	16	21	11	32	0	2	1	0	14	12	1127	776	291	105	0	160	43	420	57	21	500	429	275	68	5	79	50	47	7	ACCACTATCAGGCGTGTCTGCTCATTCAGGGGGGTCTGTTGATTTAGCTATATTTAGTCTGCACGTTTCTGGTGCTGCCTCCATACTAGGAGCAATCAATTTTATTTGTACAATTTTTAATATGAGATCTGGTAGTATTTTTTTTCACAACTTACCATTATTCGTATGGGCAATGCTAATAACAGCTTTTTTGTTATTAATATCTCTTCCAGTACTA	EF164960	NA	NA	NA	NA	NA	NA
183	OTU_183	2	225	126	71	30	10	186	84	285	4	0	10	7	6	3	14	36	61	0	0	35	97	504	19	28	36	343	281	888	48	1	9	75	9	12	2	69	45	86	16	CCCGTTAAGGAGAAACATCGCACATAGCGGCTCTTCCGTAGACTTCGCCATTTTTTCCTTGCATTTGGCAGGCATTTCTTCTTTACTAGGTGCGGTGAATTTTATTAGAACTTTAGGCAACTTACGTTCATTCGGGATACTTCTGGATCGTATGCCTTTATTTGCATGAGCTGTGTTAGTGACCGCAGTCTTGCTGTTGCTTTCGTTGCCAGTTTTA	KP845497	NA	NA	NA	NA	NA	NA
184	OTU_184	0	0	0	0	0	0	0	0	0	0	4	0	0	0	46	25	5	0	0	19	0	0	0	0	0	8	11	0	15	2	145	0	0	15	156	503	915	0	510	558	CCCTCTAAGTACTCTAGTCGGACATCCTGGGGCGGCAGTCGATATGGCTATTTTAAGTTTACATATTACAGGGCTTTCTTCTATTCTTGGTTCAATCAATATGATTGTTACTATCTTTAATATGAGAACCGATGGTATGGGGTTATTTGAAACGCCTCTATTTATTTGGTCAATTTTGATCACTGCCTTTTTACTGATACTAGCAATTCCAGTATTA	HE583223	NA	NA	NA	NA	NA	NA
185	OTU_185	0	0	0	0	0	0	809	0	438	51	0	0	0	0	0	0	501	0	183	39	0	0	0	0	0	0	417	0	472	2	0	0	0	0	0	0	172	0	142	33	GCCTCCCCGCAGGAATTGCACATGCGGGAGCATCAGTAGATTTAGCCATTTTTTCTTTACACTTAGCAGGAGTTTCTTCCATTTTGGGGGCTGTAAATTTTATTACTACAGTTATTAATATACGGTCATCTGGAATTACCTTTGATCGAATACCCTTATTTGTCTGAGCAGTAGTAATTACTGCTGTTTTATTATTACTATCCCTACCTGTATTA	KM285616	NA	NA	NA	NA	NA	NA
186	OTU_186	172	408	1055	815	345	0	0	0	0	0	155	152	190	116	248	0	0	0	0	0	8	136	196	352	124	0	0	0	0	0	44	73	190	67	72	0	0	0	0	0	CCCTTATCAAGTGTTAAATTTCATTCGGGAGCTTCTGTAGACTTAGCCATTTTCAGTTTACACTTATCAGGAGCTGCTTCCATATTGGGTGCTATAAATTTTATTTGCACCATAACTAATATGAGATCGAACGGTTTACCTTTTCATAAATTACCATTATTTGCTTGGGCCATCTTTATTACTGCTTTTCTGCTGCTCCTATCATTACCCGTCTTA	JN418675	NA	NA	NA	NA	NA	NA
187	OTU_187	0	0	1	0	0	1	191	4	113	41	0	0	4	17	0	17	369	3	302	25	0	0	10	1	0	7	88	5	177	23	0	0	13	13	0	22	248	18	377	29	TCCACTATCTGCAATACAAAGTCATAGTGGGCCTAGTGTTGATTTAGCTATTTTTGCTTTACATTTAGCAGGGGTTAGTAGTTTATTAGGGGCTATTAATTTTATAACTACCATAGTTAATATGAGAACGCCTGGTATAAGATTACATAAATTAGCTTTATTTGGGTGAGCTGTAGTTATTACAGCCGTATTATTATTATTATCTTTACCTGTATTA	CP009079	NA	NA	NA	NA	NA	NA
188	OTU_188	0	7	1048	368	16	0	0	0	0	0	0	0	190	13	6	0	0	0	0	0	0	0	128	9	0	0	0	0	0	0	0	0	35	4	0	0	0	0	0	0	ACCATTAAGTGGAATACAAAGTCATAGTGGGCCTAGTGTAGATTTAGCTATATTTGGTTTACATCTAGCTGGTATAAGCAGTTTATTAGGTGCTATAAACTTCATAACTACCATACTAAATATGAGAAGTCCTGGTATAAGATTACACAAACTAGCCTTATTCGGATGAGCTGTAATAGTTACAGCAGTATTATTATTACTATCATTACCTGTATTA	FN599610	NA	NA	NA	NA	NA	NA
189	OTU_189	19	14	294	177	31	0	5	0	3	0	0	0	110	45	0	0	3	0	0	0	0	173	721	712	13	0	2	1	14	0	0	14	164	176	3	0	0	0	0	2	TCCCTTATCAGGTATTCAAAGTCACAGTGGTCCAAGTGTGGATTTAGCCATATTTGGTTTACATTTAGCAGGGGTAAGTTCATTGTTAGGTGCTATGAATTTTATTACTACTATATTAAATATGAGATCTCCAGGTATAAAATTACACAAAGTAACTTTATTTGGATGATCTGTAGTTGTAACTGCTGTGTTATTATTATTATCTTTACCTGTTTTA	JQ015302	NA	NA	NA	NA	NA	NA
190	OTU_190	0	209	148	414	37	0	0	0	0	0	6	16	41	14	21	0	0	0	0	0	1	455	215	241	76	0	0	0	0	0	2	88	202	74	12	0	0	0	0	0	TCCTCTTTCTGGTGTAGTTGCTCATTCCGGAGGATCCGTAGATTTAGCAATTTTTAGCTTACATGTATCAGGCGCTGCTTCCATACTAGGTGCCATCAACTTTATTTGTACTATATTTAATATGCGATCTGCCAGCATGTTTTTTCACGCTTTGCCTCTTTTTGTATGGGCCATCCTAATTACCGCATTCTTGCTTTTAATTTCTTTGCCTGTTTTA	EF164960	NA	NA	NA	NA	NA	NA
191	OTU_191	514	1207	0	409	735	0	0	0	0	0	446	63	0	364	625	0	0	0	0	0	40	249	0	2	48	0	0	0	0	0	25	44	0	19	18	0	0	0	0	0	CCATCTATCAGCTGCAATTGCTCATGGAGGAGGATCAGTTGATTTAGCAATTTTCTCATTACATTTAGCAGGAATTTCTTCTATTTTAGGAGCTGCTAATTTCATTTCCACAGTAATAAATATTATACGATCTACAGGTATCACTTTCGACCGAATACCTTTATTTGTATGAGCCGTAGTAATTACAGCTATTCTTTTATTATTATCCTTACCTGTGTTA	KR495860	NA	NA	NA	NA	NA	NA
192	OTU_192	0	216	103	181	137	0	37	0	173	0	0	65	68	48	14	0	16	4	1	0	0	315	11	544	49	0	9	76	0	0	0	87	61	149	37	0	10	0	7	2	ACCATTATCAAGTGTACAAGCACACTCAGGACCTTCAGTAGATTTAGCTATTTTTAGTTTACATTTAACGGGTATTTCATCATTATTGGGTGCAATTAATTTTATTTCAACTATTTATAATATGAGAGCTCCTGGTTTAAGTTTTCACAGATTACCCCTATTTGTTTGGTCTGTGTTAATTACAGCTTTTCTTTTATTATTAACATTACCCGTATTA	KC291593	GBFBO004-05	BOLD:AAO5339	Pythiales	Pythiaceae	Phytophthora gonapodyides	100
193	OTU_193	0	103	27	21	38	0	235	0	316	15	0	0	0	0	0	0	0	0	0	0	0	359	68	49	1	0	270	0	730	27	0	0	0	0	0	0	0	0	0	0	ACCTTTAAGTGGAGTACAAAGTCACAGTGGGCCTAGTGTGGATTTAGCTATCTTTGCTTTACATTTATCTGGTATAAGCTCTCTTTTAGGGGCCATAAACTTCATAACTACCATATTAAATATGAGAAGTCCGGGTATTAAACTACATAAGTTGGCTTTATTTGGATGAGCTGTAATAGTTACAGCTGTATTATTATTATTATCTTTACCTGTATTA	KM042216	NA	NA	NA	NA	NA	NA
194	OTU_194	403	0	0	12	290	114	0	0	1	169	113	0	0	0	201	64	0	0	0	221	446	0	0	156	207	144	0	0	2	245	138	0	0	24	123	87	1	0	9	130	ACCCCTTTCAGCCGGGATTGCCCATGCTGGTGCTTCAGTAGACTTGGCAATTTTCTCTCTACACTTAGCCGGTGTCTCCTCCATTCTTGGGGCCGTTAATTTTATTACTACAACAATTAACATGCGGGCCAGTGGGATAACTATAGACCGAATTCCTTTATTTGTTTGGTCAGTAGTAATCACCGCAATCCTTTTACTCCTTAGCTTACCTGTCCTA	HG935092	BGMAY092-11	BOLD:AAJ7054	Ephemeroptera	Leptophlebiidae	Habrophlebia lauta	98.12
195	OTU_195	0	630	446	387	201	0	0	0	0	0	0	61	58	187	103	0	0	0	0	0	0	106	3	12	13	0	0	0	0	0	0	9	13	11	0	0	0	0	0	0	TCCTCTGTCAAGTATCATTGCACACTCTGGAGGTTCAGTTGATCTAGCTATTTTTAGTTTACATATTTCAGGTGCGTCGTCTATCTTGGGCGCAATTAATTTTATTTCTACTATTTTTAATATGCGAGTTAAAAGTTTATCTTTTCATCAATTACCTTTGTTTGTATGGTCTGTTTTAATTACAGCATTTTTATTGTTATTATCTCTACCAGTATTG	KJ671735	NA	NA	NA	NA	NA	NA
196	OTU_196	0	35	722	317	37	0	258	7	337	23	0	5	199	109	25	0	206	0	309	48	0	22	180	163	11	0	148	0	210	15	0	18	129	47	3	1	118	0	103	31	ACCTTTAAGTGGAATACAAAGTCACAGTGGACCTAGTGTAGATTTAGCTATATTTGGTTTACATCTATCTGGTATAAGTAGTTTATTAGGGGCTATAAATTTTATAACTACTATACTAAATATGAGAAGTCCAGGTATAAGATTACACAAATTAGCTTTATTTGGATGAGCTGTAGTAGTTACAGCAGTATTATTATTATTATCATTACCAGTTTTG	EU678466	NA	NA	NA	NA	NA	NA
197	OTU_197	0	140	606	370	54	0	19	0	78	4	0	1	54	14	3	0	20	0	17	5	0	64	851	787	10	0	4	0	9	0	0	6	167	66	0	0	34	0	5	6	ACCTTTAAGTGGAATACAAAGTCACAGTGGACCTAGTGTAGATTTAGCTATATTTGGTTTACATTTATCTGGTATAAGTAGTTTATTAGGGGCTATAAACTTTATAACTACTATACTAAATATGAGAAGTCCGGGTATAAGACTACATAAATTAGCTTTATTTGGATGAGCCGTAGTAGTTACAGCAGTATTATTATTATTATCATTGCCTGTTTTA	FN600228	NA	NA	NA	NA	NA	NA
198	OTU_198	0	599	171	887	289	0	0	0	0	0	0	91	110	146	116	0	0	0	0	0	0	0	0	0	0	0	0	0	0	0	0	0	0	0	0	0	0	0	0	0	CCCATTAAGTGGAATACAGAGTCATAGTGGTCCCAGTGTAGATTTAGCTATATTTGCCTTACACCTTTCAGGTATAAGTAGTCTATTGGGTGCAATAAATTTTATAACTACAATCCTTAATATGAGAAGTCCTGGTATAAGATTACATAAATTAGCCTTATTTGGGTGAGCTGTAGTTGTTACAGCTGTGTTATTATTACTATCATTACCTGTATTA	FN640489	NA	NA	NA	NA	NA	NA
199	OTU_199	0	7	5	4	0	62	816	95	605	310	0	0	0	23	2	23	289	23	356	39	0	0	0	0	0	0	26	5	37	19	0	0	0	0	0	0	14	1	5	3	TCCTTTAAGTGGAATACAAAGTCATAGTGGACCTAGTGTAGATCTAGCCATATTTGCTCTTCACTTAGCGGGTGTAAGTAGTTTATTAGGTGCCATGAACTTTATAACTACTATACTTAATATGAGAAGTCCAGGTATAAGATTACATAAATTAGCCTTATTTGGATGAGCTGTACTAGTAACAGCAGTTTTACTATTATTATCTTTACCAGTATTA	FN599586	NA	NA	NA	NA	NA	NA
200	OTU_200	0	0	0	0	0	0	58	16	78	2	0	0	1	0	0	0	5	0	7	0	0	2	1	137	0	11	407	192	1129	69	0	0	6	4	0	0	115	56	299	23	TCCACTTAGTGGAGTACAAAGTCACAGTGGACCTAGTGTTGATCTAGCCATATTCGCTTTACATTTATCAGGTATAAGTAGTTTATTAGGAGCTATAAACTTCATTACAACTATACTTAATATGAGAAGCCCTGGTATTAGATTACACAAATTAGCTTTATTTGGATGAGCCGTAGTAGTTACTGCGGTATTATTATTATTATCTTTACCTGTTTTG	FN640540	NA	NA	NA	NA	NA	NA
201	OTU_201	0	455	530	325	158	0	0	0	0	0	0	10	113	129	8	0	0	0	0	0	0	294	201	40	0	0	0	0	0	0	0	43	170	15	0	0	0	0	0	0	CCCACTTTCTTCAAGTATCGCTCATGCAGGGGGTTCTGTAGATTTAGCTATTTTTTCTCTTCATTTAGCAGGAATTTCCTCAATTTTAGGAGCAGTAAATTTTATTACAACTGTAATTAATATACGTTCTAATGGTATTACATTAGATCGAATACCTTTATTTGTATGATCTGTAGTAATTACAGCAATCTTACTTTTATTATCCTTACCTGTTTTA	KR434682	GMNWB051-14	BOLD:AAV2322	Diptera	Chironomidae	Rheocricotopus fuscipes	100
202	OTU_202	0	296	175	136	207	0	3	0	0	0	0	337	128	187	370	0	17	0	1	0	0	0	0	0	0	0	0	0	0	0	0	0	0	0	0	0	0	0	0	0	TCCTTTGAGTGGAATACAAAGTCACAGTGGACCTAGCGTTGACTTAGCTATATTTGGATTACACCTATCTGGTATAAGTAGTTTATTAGGAGCAATCAATTTTATAACTACTATACTTAATATGAGAAGTCCTGGTATAAAATTACACAAATTAGCTTTATTCGGTTGAGCTGTTGTAGTTACAGCAGTTTTATTATTATTATCATTACCTGTTCTT	FJ590567	NA	NA	NA	NA	NA	NA
203	OTU_203	0	0	0	0	0	0	0	0	0	0	16	5	11	32	5	0	0	0	0	0	0	34	0	0	0	0	0	0	0	0	86	239	1436	305	150	0	0	0	0	0	TCCGCCACTATCAGTGCAGGGTGGTATGTCAGTCGATATGAGCGTTTTTGCGCTACATATTTTAGGCGTATCATCAATTGTCGGCTCTATTAACATCATTACAACAATCTTTAACATGCGTGCACCTGGCATGACGTTAATGAAAATGCCAATGTTTGTTTGGACATGGCTGATTACAGCGTACTTGTTGATTGCGGCTATGCCTGTGTTA	CP013341	NA	NA	NA	NA	NA	NA
205	OTU_205	0	0	0	0	0	0	0	0	0	0	0	369	0	549	153	0	0	0	0	0	0	0	0	0	0	0	0	0	0	0	0	1776	0	975	309	0	0	0	0	0	CCATTGGCTGCAAATCTAGCACATTCAGGACCATCAGTAGATCTAGCCATCTTCTCCCTACATCTTGCTGGAGCTTCATCAATTCTAGGATCATTAAACTTTATAACTACAATTATTAACATACGATGACAAGGAATACAAATTGAACGCCTACCATTATTTGTTTGAGCTGTACTTATTACAGTAGTACTACTTCTACTCTCACTTCCAGTCCTA	KT363868	GBAN0115-06	BOLD:AAX1547	Rhynchobdellida	Glossiphoniidae	Helobdella stagnalis	98.59
206	OTU_206	48	429	28	172	135	0	0	0	0	0	24	22	103	10	60	0	0	0	0	0	1	254	188	133	17	0	0	0	0	0	15	36	47	127	39	0	0	0	0	0	ACCACTAGCTGGTATTACAGCACATTCTGGAGGTTCTGTAGACTTAGCTATTTTTAGTTTACACCTTTCAGGTGCTGCTTCGATATTAGGTGCTATTAACTTTATTTGTACTATAACTAATATGAGAGCTAAAAGTCTACCTTTTCACAGATTACCTTTATTTGCTTGGGCCATTTATATTACAGCTTTTTTATTATTACTATCTTTACCGGTATTA	JQ354722	NA	NA	NA	NA	NA	NA
207	OTU_207	0	98	859	516	32	1	50	191	290	14	0	3	60	63	12	0	55	33	17	5	0	66	91	57	19	0	24	21	17	1	0	3	14	4	0	0	3	4	0	0	CCCATTATCCGGGCTTGTCGGGCACTACTCACCAGGTGTTTATCTAGGTATTTTTAGCTTACACTTGGCTGGTATTTCTTCCCTCGGCGGGGCAGTGAATTTTATAACAACAATTTTAAACGGGAGGGCTCCAGGGATTACTTTATATAGGATGCCTCTTTTTGTGTGGTCAATCTTAATAACGGCATTATTACTTCTCTTATCACTTCCTGTTTTA	JX121580	NA	NA	NA	NA	NA	NA
208	OTU_208	0	0	0	0	0	0	75	0	130	27	0	0	0	0	0	0	268	0	248	16	0	0	0	0	0	0	73	0	250	6	0	0	0	0	0	0	334	9	392	60	TCCTTTATCTGGAGTACAAAGTCATAGTGGACCTAGTGTAGATTTAGCTATATTTGCTTTACATTTAGCAGGTGTTAGTAGTTTATTAGGAGCTATTAATTTCATAACTACAATAGTTAATATGAGAACTCCTGGAATAAGTTTACATAAATTAGCTTTATTTGGATGAGCTGTAGTTATTACAGCAGTATTATTATTATTATCTTTACCTGTATTA	KR704425	NA	NA	NA	NA	NA	NA
209	OTU_209	0	438	75	172	54	0	62	0	0	0	0	142	241	107	42	3	0	3	0	0	3	151	108	77	4	0	0	0	0	0	0	83	40	185	17	0	25	1	0	2	TCCGCTATCAGGAATAAAATCACATTCAGGAGGTGCTGTTGATTTAGCTATATTTAGTTTGCATTTATCAGGGGCTTCTTCAATTTTAGGTGCGATTAATTTTATTTGCACTATTACAAACATGCGCTCTAAAAGTTTACCATTTCATAGACTGCCTTTGTTTGCGTGGTCTATTTTTATTACAGCTTTTTTATTGCTACTTTCTTTACCAGTATTA	JN418692	NA	NA	NA	NA	NA	NA
210	OTU_210	161	194	0	144	339	0	0	0	0	0	26	22	0	19	99	0	0	0	0	0	427	1866	0	656	636	0	0	0	0	0	173	415	0	291	269	0	0	0	0	0	ACCTCTATTAGCTGCAATTGCTCATGGAGGAGGATCAGTTGATTTAGCAATTTTTTCATTACATTTAGCAGGAATTTCTTCTATTTTAGGAGCTGTTAATTTCATTAACACAGTAATTAATAAACGATCTACAGGTATCACTTTCGACCGAATACCTTTATTTGTATGAGCTGTAGTAATTACAGCTATTCTTTTATTATTATCCTTACCTGTATTA	KR382374	NA	NA	NA	NA	NA	NA
211	OTU_211	0	191	684	385	77	20	171	123	20	1	0	7	153	42	0	1	3	0	1	0	0	27	682	54	26	0	26	22	4	17	0	2	71	23	1	0	1	5	0	0	TCCTTTAAGTGGACCTATTGCACATGCAGGTCCTTCAGTAGATTTTGCTATTTTTAGTTTACATATTGCAGGTGCTTCGTCTATTATGGGTGCTATTAATTTTATTACCACGATTGTGAATATGAGACATCCAGGTTGTGAATTTCATAATTTAAATTTATTTGTATGATCTGTTTTTATTACCGCTATTTTATTATTATTATCTTTACCAGTCTTA	KP165385	NA	NA	NA	NA	NA	NA
212	OTU_212	0	0	0	0	0	11	719	21	399	14	0	0	0	0	0	3	87	8	32	55	0	0	0	0	0	1	27	7	29	0	0	0	0	0	0	2	8	1	0	0	TCCTTTATCAGATTCTAAATATCATTCAGGTATTTCAGTTGATATGGCTATTTTTTCTTTACATTTAGCAGGTATTTCTTCTATTTTAGGTAGAATTAATTTCTTAACAACTATTATTTGTTCTCGTACTACTAAAATGATTTCTCTTGATCGTTTACCTTTATTTTTATGAGCTATTGCTGTGACAGCAGTTTTATTAATTGCTAGATTACCTGTTTTA	JX216707	NA	NA	NA	NA	NA	NA
215	OTU_215	0	0	139	70	1	0	0	0	0	0	0	0	100	31	21	0	0	0	0	0	0	0	630	373	0	0	0	0	0	0	0	0	389	143	23	0	0	0	0	0	TCCTTTAAGCGGGGTACAGAGTCACAGTGGACCTAGCGTTGATCTAGCTATATTTGCTTTACATTTATCAGGTATAAGTAGTTTATTAGGTGCTATAAACTTCATAACTACCATACTTAATATGAGAAGCCCTGGTATAAGACTACACAAGTTAGCTTTATTTGGGTGAGCAGTAGTGGTTACAGCGGTATTACTATTGTTATCATTACCTGTTCTT	FN640494	NA	NA	NA	NA	NA	NA
216	OTU_216	0	0	1040	113	2	0	50	0	21	0	0	0	68	20	0	0	9	0	0	0	0	0	25	17	0	0	13	0	0	0	0	0	14	3	0	0	0	0	7	0	TCCTTTAAGTGGAATACAAAGTCACAGTGGACCTAGTGTAGATTTAGCTATATTTGGTTTACATTTAGCGGGGATAAGTAGTTTATTGGGTGCAATAAACTTTATAACTACTATACTAAATATGAGAAGTCCTGGTATAAGATTGCATAAATTAGCTTTATTCGGATGAGCTGTAGTAGTTACAGCAGTATTGTTGTTATTATCATTACCTGTCTTA	EU678419	NA	NA	NA	NA	NA	NA
217	OTU_217	0	0	33	46	0	0	0	0	0	0	0	0	46	2	0	0	0	0	0	0	0	0	904	523	0	0	0	0	0	0	0	0	358	92	0	0	0	0	0	0	CCCTCTTGCTTCTAATGTATCTCATGCTGGGGGTTCAGTTGATCTCTCAATTTTTAGTCTTCATTTAGCAGGAGTGTCATCAATTTTAGGTGCTATTAATTTTATTACTACAATTATTAACATACGCTCCCCAGGTATAACTTGGGATCGAACTCCACTATTTGTATGATCCGTTTTTCTAACTGCTATTTTACTACTACTATCCCTTCCTGTTTTG	KT706944	RRINV827-15	BOLD:ACW5402	Symphypleona	Dicyrtomidae	Dicyrtomina minuta	100
219	OTU_219	0	560	1201	498	102	0	0	0	0	0	0	58	178	129	8	0	0	0	0	0	0	84	198	94	14	0	0	0	0	0	0	48	91	26	4	0	0	0	0	0	CCCTCTTTCTTCTAATATTGCCCATACCGGAGCATCGGTTGATTTAGCTATTTTTTCATTACATTTAGCAGGTATTTCCTCGATTTTAGGAGCCGTAAATTTTATTACCACAGTAATTAATATACGATCTGAAGGAATTACTTTAGACCGAATACCTTTATTTGTTTGATCAGTAGTTATTACAGCAGTACTTCTTCTTTTATCTCTACCTGTTTTA	JF286665	CHMNO371-15	BOLD:AAV0728	Diptera	Chironomidae	Brillia longifurca	99.54
220	OTU_220	0	0	0	0	0	38	1	0	1	15	8	5	81	158	32	467	199	0	69	600	0	0	0	0	0	0	0	0	0	0	0	0	5	0	0	6	2	0	0	5	TCCTTTATCAAATTCTATTTATCATTTTGGAGGATCTGTTGATTTAGCAATTTTTAGATTACATGTAGCTGGTGTTTCTTCTATTTTAGGAGGTATTAATTTTATTACTACTTGTTTGAAAGGAAAAGTTAACTATGTGTTAAGTATAGAGTTTTTAAATCTTTTTGTCTGAGCTATGATTGTTACTAGATTTTTATTAGTTCTTAGGTTGCCTGTATTA	EF650597	NA	NA	NA	NA	NA	NA
221	OTU_221	105	531	252	91	82	0	0	0	0	0	8	18	11	46	8	0	0	0	0	0	0	60	99	83	16	0	0	0	0	0	2	6	4	8	0	0	0	0	0	0	ACCTTTATCCAGTATTATAGCACATTCCGGAGGTTCTGTAGATCTAGCTATTTTTAGTCTTCATCTTTCAGGTGCAGCTTCATTATTAGGAGCTATAAATTTTATATGTACTATAACAAATATGAGACCAAAAAGTTTGCCTTTTCATAGACTTCCTTTATTTGTTTGGGCTATTTATATTACTGCTTTTTTACTACTTTTATCATTACCTGTATTA	JQ354718	NA	NA	NA	NA	NA	NA
225	OTU_225	0	0	313	100	1	0	0	0	0	0	0	0	247	6	30	0	0	0	0	0	0	0	260	90	0	0	0	0	0	0	0	0	265	66	3	0	0	0	0	0	TCCTTTAAGTGGGGTACAAAGTCACAGTGGACCTAGTGTAGATTTAGCTATATTTGGATTACATTTATCTGGTATAAGTAGTTTATTAGGTGCTATTAACTTTATAACTACTATACTAAATATGAGAAGTCCAGGTATAAGATTACACAAATTAGCTTTATTCGGATGAGCTGTAATTGTTACAGCTGTATTATTATTGTTATCATTACCTGTGTTA	EU678458	NA	NA	NA	NA	NA	NA
226	OTU_226	0	1	5	4	0	0	13	19	135	0	0	0	0	41	0	0	17	9	10	1	0	14	7	0	0	26	171	435	328	7	0	4	4	0	0	3	56	209	63	33	GCCGTTAAGAAGTAATATTGCGCACAGCGGAGCCTCGGTTGATTTCGCCATTTTTTCTTTACACTTGGCAGGTATTTCTTCTTTACTGGGGGCGGTTAATTTTATTAGGACATTGGGCAATTTGCGGTCTTTTGGAATATTGTTGGATCGGATGCCCATATTTGCTTGAGCGGTCTTAGTAACGGCTGTTCTCTTACTTCTTTCTTTGCCAGTATTA	KT208544	NA	NA	NA	NA	NA	NA
228	OTU_228	157	151	0	23	373	0	0	0	0	0	169	25	0	3	306	0	0	0	0	0	300	1301	0	230	401	0	0	0	0	0	302	851	0	203	316	0	0	0	0	0	TCCTTTATCTTCTAATATTGCTCATAGTGGTGCATCTGTTGATTTAGCTATTTTTTCTCTTCATTTAGCAGGTGTATCTTCAATTCTAGGATCAGTAAATTTTATTACAACAGTAATTAATATACGATCTAATGGAATTACTTTAGACCGAATACCTTTATTTGTTTGATCAATTGTAATTACTACAGTATTACTATTACTTTCATTACCTGTTTTA	KP902797	GBMTB1563-15	BOLD:ACR0263	Diptera	Chironomidae	Microtendipes pedellus	99.54
229	OTU_229	0	0	0	0	0	0	79	0	57	2	0	0	0	0	0	0	13	0	6	4	0	0	0	0	0	30	630	0	465	7	0	0	0	0	0	7	108	0	47	44	ACCTTTATCATCTGGAATTGCACACGGAGGAGCATCTGTAGATTTAGCTATTTTTAGACTTCATTTAGCTGGAATTTCTTCTATTTTAGGGGCAGTAAATTTTATTACAACAATTATTAATATACGATCTGTAGGGATAACTTTTGATCGAATACCATTATTTGTATGATCTGTAGGAATTACTGCATTATTATTACTATTATCATTACTAGTTTTA	KJ966742	GBCOU6762-14	BOLD:AAJ7366	Coleoptera	Dytiscidae	Agabus guttatus	97.58
230	OTU_230	0	100	109	95	18	1	8	0	22	0	5	24	85	45	37	10	11	31	10	3	0	84	104	143	15	2	21	2	2	1	3	82	104	323	15	1	54	1	6	6	ACCTTTAAGTGGACCAGTTGCTCATGCCGGGCCTTCAGTTGATTTTGCAATTTTTTCTCTGCATATCGCCGGGGCTTCTTCAATTATGGGAGCAATCAACTTCATTACAACTATCATTAATATGCGCGCAAATGGTCAAACATTTCATAAACTTAATTTATTTGTTTGGTCAGTATTTATCACTGCGATCTTATTATTATTATCTCTTCCAGTTTTA	KR436337	NA	NA	NA	NA	NA	NA
231	OTU_231	0	0	0	0	0	0	0	0	0	0	0	0	0	0	0	0	0	0	0	0	1	30	24	3	0	9	92	43	432	26	8	43	60	18	7	36	323	316	971	123	GACAGTCTATGCGCCGCTTTCGACCGTGGGCCATGAAGGCCCGGCGGTCGATTTCGCCATTCTTTCCCTCCATCTCGCGGGCGCCTCGTCCATCCTCGGCGCCATCAACTTCATCACCACGATCTTCAACATGCGCGCCCCCGGCATGACGCTGCACAAGATGCCGCTGTTCGTTTGGTCGGTGCTGGTGACCGTATTCTTGCTGCTGCTGGCATTGCCGGTTCTC	CP007440	NA	NA	NA	NA	NA	NA
232	OTU_232	0	0	0	0	0	0	0	0	0	0	0	0	0	2	0	0	0	0	0	0	0	4	0	0	0	0	0	0	0	0	136	597	1409	522	226	0	0	0	0	0	TCCGCCACTATCAGTACAAGGCGGCATGTCAGTAGATATGAGCGTATTTGCGCTGCATATTTTGGGTGTGTCTTCTATCGTTGGTTCTATCAACATCATTACAACAATCTTTAACATGCGCGCGCCTGGCATGACTTTGATGAAAATGCCAATGTTTGTTTGGACATGGTTAATTACCGCTTACTTGCTAATCGCTGCAATGCCAGTATTG	HM473658	NA	NA	NA	NA	NA	NA
233	OTU_233	0	58	0	3	1	1	0	0	1	2	0	20	0	3	2	1	0	0	0	0	0	985	0	142	11	2	0	0	5	23	0	280	0	83	2	31	0	0	0	10	TCCGCTGTCTGCGGGGATTGCCCATGCGGGTGCTTCCGTAGACCTCGCTATTTTCTCACTACACCTTGCAGGTGTCTCCTCAATTCTCGGTGCCGTAAATTTTATCACGACAACTATCAATATACGAACTAGAGGAATGACCCTCGACCGGATTCCCCTGTTTGTTTGGTCAGTAGTTATTACTGCGGTTCTTTTACTCCTATCCTTGCCGGTTCTT	JN299151	EPHFI031-11	BOLD:AAN1998	Ephemeroptera	Leptophlebiidae	Leptophlebia marginata	100
236	OTU_236	102	49	81	18	5	0	0	0	0	0	1	9	2	2	0	0	0	0	0	0	6	385	410	141	16	0	0	0	0	0	13	42	92	2	4	0	0	0	0	0	ACCACTATCAAGTGTAGAAGCACATAGTGGACCATCTGTGGATAGAGCAATCTTCTCATTGCATCTAGCAGGGGCGTCATCGATTTTGGGAGCAATTAATTTCATTACGACGATTGCAAATATGCGAGCACCAGGACTAACCATGCATCGATTGCCATTGTTCTGTTGGTCAGTATTGATTACTGCGGTCTTGTTGCTAAGATCGTTGCCAGTTCTA	HM449704	NA	NA	NA	NA	NA	NA
237	OTU_237	86	410	0	54	170	0	0	0	0	0	0	0	0	0	0	0	0	0	0	0	108	455	0	195	99	0	0	0	0	0	0	0	0	1	1	0	0	0	0	0	ACCCCTATCAGCTGCAATTGCTCATGGTGGAGGATCAGTTGATTTAGCAATTTTTTCACTACATTTAGCAGGAATTTCTTCTATTTTAGGGGCTGTTAATTTCATTACTACAGTAATTAATATACGATCTACAGGTATTACCTTCGACTGAATTCCTTTATTTGTATGAGCTGTAGTTATTACAGCTATTCTTTTATTATTACCTTTACCTGGACTA	DQ983520	NA	NA	NA	NA	NA	NA
238	OTU_238	0	0	0	0	0	0	547	2	214	28	0	0	0	0	0	0	105	1	53	15	0	0	0	0	0	0	0	0	0	0	0	0	0	0	0	0	0	0	0	0	ACCATTAAGTGGAATACAAAGTCACAGTGGGCCTAGTGTGGATTTAGCTATATTTGGTTTACATTTATCTGGTGTAAGTAGTTTATTGGGTGCCATAAACTTTATAACTACTATACTAAATATGAGAAGTCCTGGAATAAGATTACATAAACTGGCCTTATTTGGGTGAGCTGTAATTGTTACGGCTGTATTATTATTACTATCATTACCTGTATTG	FN599576	NA	NA	NA	NA	NA	NA
240	OTU_240	0	201	0	35	5	0	0	0	134	0	0	1	0	12	18	0	0	1	0	0	0	825	0	2	55	0	0	70	56	0	0	3	0	1	0	0	0	2	0	0	TCCTTTAGCAGGAATCCAATCTCATTCAGGTGGATCTGTTGATTTAGCTATCTTCAGTTTACATCTTGCAGGTATATCATCATTATTAGGTGCAATTAATTTTATTACTACTGTTTTAAATATGAGAGCACCTGGTATGTCATTGCATAAAGTACCATTGTTTGTATGGGCAATTTTTGTAACAGCAATCTTATTGTTATTATCATTACCTGTATTA	FN600292	NA	NA	NA	NA	NA	NA
241	OTU_241	0	6	6	72	0	0	0	0	0	0	0	0	8	26	0	0	3	0	0	0	0	121	343	267	13	0	3	0	0	0	0	52	811	467	1	0	10	11	0	0	ACCGTTAAGCAGCATTGCAAGTCACTCTGGTGGTGCTGTAGACTTGGCGATTTTTAGTCTTCACCTCTCAGGGATCAGCAGCATTTTGGGTGCAATAAACTTTATAACTACCATCTTCAATATGCGTGGCCCTGGTATGACAATGCACAGATTACCACTTTTTGTTTGGTCAGTTCTTATTACAGCCTTTCTACTATTGCTATCATTGCCGGTACTA	KF754803	NA	NA	NA	NA	NA	NA
242	OTU_242	0	0	0	0	0	0	119	0	24	0	0	0	0	0	0	0	44	3	15	1	0	0	0	0	0	7	144	22	494	12	0	6	0	22	7	31	607	44	299	40	CCCATTAGCCGGACTACAAAGCCACAGTGGCCCAAGTGTAGACTTAGCCATATTTGCTTTACATCTTGCGGGTGTAAGTAGTTTATTAGGTGCTATGAATTTTATTACAACTATTGCCAATATGAGAACTCCTGGTATAAGCCTACATAAACTAACATTATTCGCCTGATCCGTTCTTATAACAGCTGTCTTATTGTTATTATCCTTGCCTGTTCTG	JN574872	NA	NA	NA	NA	NA	NA
243	OTU_243	0	0	0	0	0	0	243	0	579	9	0	0	0	0	0	0	90	0	61	4	0	0	0	0	0	0	0	0	5	0	0	0	0	0	0	0	0	0	0	0	TCCTTTAGCTGGAATACAATCACACTCTGGTGGATCTGTTGATTTAGCTATTTTTTCTTTACATTTAGCAGGAGTTTCTAGTCTTTTAGGAGCTATTAATTTTATGAGTACAGTATTAAATATGAGAGCAGGTGGATTAAGTTTACATAAAATAAGTTTATTTTCATGAGCTATATTTGTTACTGCAGTTTTATTATTATTATCTTTACCTGTTTTA	FN600312	NA	NA	NA	NA	NA	NA
246	OTU_246	0	0	3	2	2	0	0	0	0	0	0	0	4	9	0	0	0	0	0	0	0	85	402	304	5	0	0	0	0	0	0	87	726	497	16	0	0	0	0	0	CCATTAAGTAGCATTGCCAGCCATTCTGGTGGTGCCGTAGATTTAGCTATATTCAGTTTACATCTTTCTGGTGCAAGCAGCATTTTAGGAGCTATTAATTTTATAACAACTATCTTTAACATGCGCGCCCCAGGGATGGCTATGCACAGATTACCACTCTTTGTTTGGTCTGTATTGATAACTGCATTCCTGTTACTATTATCTTTACCTGTATTA	KF754803	NA	NA	NA	NA	NA	NA
247	OTU_247	0	0	0	0	0	0	0	0	0	0	46	35	30	2	144	68	175	9	366	89	0	0	0	0	0	0	0	0	0	0	0	0	0	0	0	0	0	0	0	0	ACCATTATCAGTGCAAGGTGGTATTGGTGTTGACTTTGCGATTTTTGCGGTGCATTTGTTAGGTATTTCTTCAGTATTAGGCTCAATTAACATTATCGTGACCGTGTTTAATATGCGTGCGCCTGGCATGACCTTAATGAAAATGCCAATGTTTGTATGGGGTTGGTTAATTACTGCATTCTTGTTAATTGCCACTATTCCAGTGCTA	CP002056	NA	NA	NA	NA	NA	NA
248	OTU_248	0	54	474	153	114	1	27	0	72	0	0	12	28	35	22	1	12	0	10	0	48	236	285	45	42	3	13	0	9	5	0	45	139	18	17	1	10	2	25	6	GCCATTATCTGGTATTACAGCTCACTCTGGTGGTGCTGTTGACCTAGCGATTTTTAGTTTACACCTTTCTGGTGCAGCTTCAATTCTAGGTGCTATTAATTTTATTTGTACTATTACTAATATGAGATCTAAAAGTTTACCGTTTCATAGATTACCTTTATTCGCTTGGTCAATCTTTATAACTGCATTTTTACTTTTATTGTCATTACCTGTTTTA	JN418687	NA	NA	NA	NA	NA	NA
250	OTU_250	17	528	312	297	133	4	202	62	477	3	35	107	80	165	93	11	120	66	135	27	13	1055	97	140	56	5	422	272	1059	11	22	303	291	42	41	15	163	118	216	17	ACCACTGTCAGGTGTATCTGCACATTCAGGTGGTTCTGTTGATTTAGCAATATTTAGTCTCCATGTATCAGGTGCCGCCTCTATCTTAGGAGCAATTAATTTTATTTGTACTATTTTTAACATGAGAACAGACATCGTATTTTTTCATAACCTTCCTCTATTTGTCTGGGCAATGCTTATAACTGCTGTTTTATTACTGGTGTCATTACCAGTTCTT	KR871386	NA	NA	NA	NA	NA	NA
252	OTU_252	0	10	109	17	24	0	42	25	78	0	13	5	0	2	1	7	151	41	204	28	0	14	6	2	36	0	132	66	194	16	6	5	66	25	0	4	282	86	269	18	TTAGTCAGATACTCCTTATCATATGGGAGCTGCTGTAGATTTATCTATTTAGAGTTTACATTTAGCAGGTGTATCTTCTTTAATGGGTGCTATTAATATTATTACTACTGTTATTAATATGCGTGCACCTGGTTTAGGAATGGAAAAATTACCATTATTTGTATGGAGTGTATTTATTACTGCTTGGTTATTATTACTTTCTTAGCCAGTATTA	HQ708874	NA	NA	NA	NA	NA	NA
253	OTU_253	137	468	0	134	279	0	0	0	0	0	3	0	0	0	3	0	0	0	0	0	253	1136	0	221	295	0	0	0	0	0	13	14	0	9	6	0	0	0	0	0	GCTGCAATTGCTCATGGAGGAAGCTGAGTTGATTTAAACATTTTTTCATTACATTTAGCAGGAATTTCTTCTATGTTAGGGGCTGTTAATTTCATTACTACAGTAATTAATATACGATCTACAGATATCACCTTCGACCGAATACCTTTATTTGTATGAGCTGTAGTAATTACAGCTCTTCTTTTATTATTATCCTTACCTGTATTA	KR384447	NA	NA	NA	NA	NA	NA
255	OTU_255	1230	1763	1228	1795	284	0	80	6141	285	94	1527	1942	1851	1202	1054	0	179	3001	636	80	190	462	209	319	128	0	9	389	45	11	177	474	255	264	190	0	26	205	43	1	TCCTTTAGCAGCAGGAATCGCCCATGCAGGAGCTTCAGTTGACTTAGCTATTTTTTTTTTACATTTAGCCGGAGTATCCTCAATTTTAGGGGCAGTAAATTTTATTACTATACAACTATTAATATACGTACTAGAGGAATAACAATAGACCGAATTCCTTTATTTGTTTGATCAGTAGTAATTACTGCAATTTTATTACTTCTATCCCTACCTGTACTT	JX571926	GBEPT1356-14	BOLD:ACO8667	Ephemeroptera	Ephemeridae	Ephemera danica	97.69
256	OTU_256	179	0	0	0	751	0	0	0	0	0	134	0	0	0	283	0	0	0	0	0	71	0	0	2	42	0	0	0	0	0	27	0	0	0	55	0	1	0	0	0	CCCTTTATCTAGAAATGTAGCCCATGAAGGGTCCTCAGTAGATTTGGCTATTTTTAGCCTCCACATGGCAGGAATCTCCTCTATTCTAGGAGCTATTAATTTTATCTCAACTGTAGCAAATATGCGACCTAGAGGTATAAACACAGACCAAATATCATTATTTGTATGAGCTGTGAAAATTACAGCAATTCTCTTACTTTTATCATTGCCGGTTCTA	KM440941	FBCOA095-10	BOLD:AAK5387	Coleoptera	Curculionidae	Orchestes fagi	100
257	OTU_257	0	1	1	4	0	0	0	0	0	0	0	0	3	0	0	0	0	0	0	0	12	342	514	78	37	0	0	0	44	0	0	46	253	92	31	0	0	0	12	0	GCCTTTGTCATCGGTAGAAGCCCATAGTGGACCTTCGGTGGACTTGGCGATTTTCTCATTGCACTTGGCGGGAGCCTCATCGATCTTGGGTGCGATTAACTTCATCACCACGATCATGAACATGCGAGCCCCAGGGAGAACCATGCATCGATTGCCATTGTTCTGTTGGGCCGTGAGGATCACTGCAGTCTTGTTGTTGTTGTCTTTGCCAGTCTTG	HM449704	NA	NA	NA	NA	NA	NA
259	OTU_259	0	0	0	0	0	0	505	0	679	18	0	0	0	0	0	0	331	0	225	22	0	0	0	0	0	0	44	0	42	2	0	0	0	0	0	0	27	0	36	0	ACCTCTATCAGCTGCAATTGCTCATGGAGGAGGATCAGTTGATTTAGCAATTTTTTCTCTACACTTAGCAGGAATTTCTTCTATTTTAGGAGCCGTTAATTTTATTACTACTGTATTAAATTAATATACGATCAACAGGAGTTACTTTTGATCGAATACCTTTATTTGTATGAGCAGTAGTAATTACTGCTATTCTTCTATTATTATCATTACCAGTATTA	KP047492	SSPAC727-13	BOLD:ACM8443	Diptera	Tabanidae	Hybomitra epistates	98.96
261	OTU_261	0	0	0	3	0	0	0	0	0	0	0	109	96	226	99	0	0	0	2	0	0	70	23	0	0	0	0	0	0	0	2	80	409	46	18	0	2	0	0	2	GCCATTAGCTGGTATAGAATTTCATCCAGGTAGTGCCGTTGATATTGCAATTTTTAGTTTGCATATTGCAGGTATTTCTTCTATTTTAGGGGCAATTAATTTTATCACAACGATATTTAATATGTTAGCCTGTGGTTTTTCAGCACATAATTTACCGCTTTTTGTGTGGTCTGTTCAAGTCACGGCGTTTTTATTAGTTTTATCGTTACCTGTGTTA	AF416994	NA	NA	NA	NA	NA	NA
263	OTU_263	0	0	0	9	0	0	7	0	46	2	0	5	1	18	0	2	1	5	7	2	0	203	250	257	2	1	55	0	128	6	0	218	765	228	14	6	83	1	102	22	TCCTCTAAGTGGAGTGCAGAGTCACAGTGGACCGAGTGTAGATTTAGCTATTTTTGCTTTACATTTATCTGGTATAAGTAGTTTATTAGGTGCAATAAACTTTATTACTACTATATTAAATATGAGAAGTCCGGGTATAAGATTACACAAATTAGCCTTATTTGGATGAGCTGTAATAGTTACAGCTGTATTACTATTACTATCATTGCCTGTGCTT	EU678466	NA	NA	NA	NA	NA	NA
264	OTU_264	0	145	102	142	44	0	0	0	0	0	0	11	100	85	21	0	0	0	0	1	0	257	306	228	2	0	6	0	0	0	5	105	289	46	7	0	3	0	6	0	ACCATTATCTGGTTTACAAAGCCACAGTGGACCTAGTGTGGATCTGGCAATTTTTGCATTACACCTTGCAGGAGTAAGTAGTCTTTTAGGAGCTATGAACTTCATAACAACAATATTGAATATGAGAAGCCCGGGTATAAGATTACATAAACTAGCCTTATTCGGTTGAGCTGTCGTAGTGACAGCTGTCTTACTACTATTATCATTACCTGTTCTT	FN640482	NA	NA	NA	NA	NA	NA
265	OTU_265	0	0	0	0	0	0	136	0	37	4	0	0	0	0	0	0	334	0	208	20	0	0	0	0	0	0	26	0	19	4	0	0	0	0	0	0	56	0	50	8	GCCTTTAGCAAGAAACTTAGCTCATGCAGGGCCATCTGTAGATCTAGCTATTTTCTCCTTACATTTAGCAGGGGCTTCATCTATTTTAGGGGCCATCAACTTTATTACCACAGTCATTAATATGCGGTGAAGAGGATTACGACTAGAGCGGATCCCCCTTTTCGTGTGAGCTGTACTAATTACAGTAATTCTCCTACTATTATCATTGCCCGTGCTA	KT073958	NA	NA	NA	NA	NA	NA
267	OTU_267	0	36	11	5	0	0	20	5	58	0	0	45	47	57	34	0	18	0	10	0	0	23	46	3	6	0	5	0	0	1	0	96	293	108	14	0	11	32	16	8	TTTGTTATCTGCTTCGAATGGTCATAGTAGTGGAGCAGTTGATTTAGCTATATTTTCCTTACATTTGGCAGGTACCTCAAGCTTGGTTTCTGCTATCAATCTCATCACTACTATTCTAAATATGAGAGATGCTAGTCTATTTAATACACCCTTATTCGTTTGATCTATTCTTTTGACAGCCTTTCTACTTCTGTTATCATTGCCTGTCTTG	KM539895	NA	NA	NA	NA	NA	NA
270	OTU_270	0	23	25	31	11	0	0	0	0	0	0	0	17	11	2	0	0	0	0	0	0	591	462	264	24	0	0	0	0	0	0	130	194	153	12	0	0	0	0	0	TCCACTAAGTGGAGTACAAAGTCACAGTGGACCTAGTGTTGATCTAGCCATATTTGCTTTACACCTGGCAGGTATAAGTAGTTTATTAGGAGCCATAAACTTCATTACAACTATACTTAATATGAGAAGCCCTGGTATTAAATTACACAAATTAGCTTTATTTGGATGAGCTGTAGTAGTTACTGCGGTATTATTATTATTATCATTACCTGTTTTA	FN640540	NA	NA	NA	NA	NA	NA
271	OTU_271	0	0	0	0	0	0	0	0	0	0	0	0	0	0	0	0	0	0	0	0	0	0	0	0	0	0	0	0	23	0	0	4	62	88	0	42	1044	75	1694	98	TGCCCCGCTCTCCGTGCAGCAGGGCATGGGCATGGATCTGACGATATTTGCGGTCCATATCCTCGGCATGTCCTCGATCATGGGTTCGATCAACATTGTCACCACCGTCCTCAATTTGCGGGCGCCGGGGATGACATTGATGAAAATGCCGCTGTTCGTCTGGACTTGGCTGATCACGGCCTATCTGCTGATCGCAACGATGCCCGTTCTG	CP011072	NA	NA	NA	NA	NA	NA
272	OTU_272	0	0	0	0	0	0	0	0	0	0	0	0	14	0	6	0	0	0	0	0	0	0	20	6	0	0	0	0	0	0	0	64	687	397	25	0	0	0	0	0	CCCTCTAAGTAATCTAGTAGGGCATCCTGGGGCTGCTGTGGATATGGCTATTTTAAGCTTACATCTTACAGGACTTTCCTCCATTCTTGGTTCAATTAATATGATTGTCACTATCTTTAATATGAGAACTGATGGTATGGGGTTGTTTGAAATGCCCCTATTCATTTGGTCAATTTTGGTCACTGCCTTCTTGCTGATACTGGCAATCCCGGTACTA	KM998063	NA	NA	NA	NA	NA	NA
275	OTU_275	0	0	0	0	1	0	2	0	5	0	13	84	127	21	24	9	27	5	18	1	0	16	6	1	0	0	17	0	7	0	2	219	341	142	17	0	48	37	3	18	ACCTTTGTCTGGTATAGAGGCGCACCCATCACCTTCCGTAGATTTTGCAATTTTTAGTTTACATCTTGCCGGGGCATCATCATTAGCCGGATCAATTAATTTTATCTCCACAATTTGAAACATGAAAGCACGAGGTATGCGAATGGACCGTATTCCTTTATTTTCATGATCAATTTTAATTACAACAATACTACTACTATTATCATTGCCAGTACTT	KC791166	NA	NA	NA	NA	NA	NA
285	OTU_285	0	25	45	18	18	0	0	0	2	0	0	36	320	198	40	0	0	0	0	0	0	0	6	1	0	0	0	0	0	0	0	23	240	191	9	0	0	0	0	0	CCCTTTAAGCGCTTCACAAGCTCATTCAGGGCCTTCTGTTGATTTAGCTATTTTTAGTTTGCATTTATCAGGGGCGTCATCCATATTAGGTTCTATTAATTTTATTACTACTATTTTTAATATGAGAAGCCCTGGTTTGGGTATGCATAGATTGCCTCTTTATGTTTGGTCTATATTAATTACATCGTTTTTGCTTTTAATCTCGTTACCTGTATTG	LM995100	NA	NA	NA	NA	NA	NA
291	OTU_291	0	0	0	0	0	5	0	0	1	5	0	0	0	0	0	0	0	0	0	2	0	0	0	0	0	1006	0	0	11	560	0	0	0	0	0	436	0	17	26	447	CCCACTTTCAGCGGGGATTGCTCACGCTGGGGCCTCAGTTGACATGGCCATTTTCTCTCTTCACCTGGCAGGAGTCTCTTCAATTCTGGGAGCAGTAAACTTTATCACTACAGTAATTAACATACGATCTAGAGGGATAACCCTGGATCGAATGCCCTTATTTGTGTGGGCTGTAGCCATTACTGCCCTACTACTTTTACTTTCTTTACCCGTATTA	KJ675377	NA	NA	NA	NA	NA	NA
294	OTU_294	118	0	0	9	148	0	0	0	0	0	7	0	0	0	56	0	0	0	0	0	466	0	0	20	297	0	0	0	0	0	111	0	0	24	112	0	0	0	0	0	TCCTCTCGCTGCAAACATCGCCCACGGAGGTTCTTCGGTTGATTTTGCAATTTTTTCTTTGCACTTGGCTGGTATTTCTTCTATTTTAGGTGCAGTTAATTTTATTACTACAGTTGTTAATATGCGTAGACCTGGAATAACTTTAGACCGGATGCCATTATTTGTGTGATCCGTAGTTATTACGGCTGTTTTATTGCTTTTATCATTGCCAGTGTTA	KM098097	FBAQU1243-12	BOLD:AAF2830	Ephemeroptera	Baetidae	Baetis rhodani	100
296	OTU_296	0	0	6	2	6	0	0	0	0	0	0	0	190	94	5	0	0	0	0	0	0	0	16	36	0	0	0	0	0	0	0	1	379	203	1	0	0	0	0	0	TCCATTGGCAGGTTTACAAAGTCATAGTGGACCAAGTGTAGACTTAGCGATATTTGCTTTACATTTGGCTGGTGTAAGTAGTTTATTAGGTGCCATGAATTTTATTACAACAATAGGTAACATGAGAACGCCTGGTATAAGTTTCCATAAATTAACACTATTTGGATGATCTGTTCTTATAACAGCCGTATTGTTATTATTATCTCTACCAGTATTA	JN574872	NA	NA	NA	NA	NA	NA
298	OTU_298	0	975	205	52	34	0	0	0	0	0	0	19	82	13	4	0	0	0	0	0	0	12	0	0	0	0	0	0	0	0	0	0	0	0	0	0	0	0	0	0	ACCTTTATCAGACTCTTTGTTTCATAGAGGGGTTTCTGTTGATTTAGCTATTTTTTCTTTACATTTAGCTGGTATCTCGTCTATTCTTGGTAGTATCAATTTTTTAACCACTATCATTTGCTCACGTACTAGATCCTATTTTTCTTTAGACCGCTTACCTCTTCTTATTTGAGCTTTAGCTGTTACAGCTGTTTTATTAATTTTAAGACTACCTGTTCTA	JX216539	NA	NA	NA	NA	NA	NA
306	OTU_306	0	0	0	0	0	0	0	0	0	0	0	0	0	0	0	0	0	0	0	0	0	0	0	0	0	0	0	0	32	0	0	0	0	0	0	3	239	0	519	49	GCCGCTCTCGACTCAGCAGGGCATAGCGGTGGATATGGCGATCTTCTCCATGCATCTCGCCGGCGCCTCGTCGATCCTGGGTGCCATCAACTTCATCACCACGATCTTCAATATGCGGGCGCCGGGCATGACCTTGCATCGCATGCCGCTGTTCGTCTGGTCGGTGTTGGTCACGGCCTTCTTGCTGCTGCTCTCGCTGCCTGTCTTC	CP001340	NA	NA	NA	NA	NA	NA
308	OTU_308	0	0	2	2	0	0	0	0	0	0	0	4	44	38	13	3	0	11	0	9	0	2	16	0	0	0	0	0	0	0	1	124	495	222	13	3	7	0	3	9	CCCACTGTCAGGAATACAAAGCCACAGCGGTCCTAGTGTGGACTTAGCCATATTCGCTCTTCACCTATCTGGAATAAGTAGTCTTTTAGGAGCAATGAATTTCATAACAACGATACTTAACATGAGAGCTCCTGGTATAAGACTTCACAAATTAGCTTTATTCGGATGGGCCGTAGTAGTCACAGCTGTGCTATTGTTACTATCACTGCCTGTATTG	FJ590522	NA	NA	NA	NA	NA	NA
315	OTU_315	0	0	0	0	0	0	7	0	0	0	0	0	6	3	0	0	27	0	18	14	0	5	21	3	0	1	26	0	117	0	0	50	141	74	6	9	243	59	263	58	CCCCACTAAGTTCAATTACAGGCCCATCCAGGTGCGGCTGTTGATCTTTGCTATTTTTTCGTTGCATTTTGGCCGGATTAGCTTCATTTATTAGGCGCAATCAATTTTTATTGCTACGATTCTTTAATATGAGGACTCCAGGACTTTCGTTTAATAAAAATGCCATTATTTTAGCTGGTCTATTTTTATTACTGCCTTTTCTTTTAGTTGTAGTGTGCCGGTGCTAG	KM647408	NA	NA	NA	NA	NA	NA
317	OTU_317	0	0	1	37	0	0	0	0	0	0	0	0	19	6	8	0	0	0	0	0	0	36	305	27	6	0	0	0	0	0	0	9	353	51	13	0	0	0	0	0	GCCACTTTCTAATTCCACATATCATCCTGGTATGGCGGTTGATATGGCAATATTCAGCCTGCATCTTGCCGGAGCATCTTCAATATTGGGTGCAATTAATATGATTGTTACAATATTCAACATGCGCGCTCCTGGAATGACCATGCACAAGATGCCTTTATATGTATGGTCTGTGCTTTTGACGGCCTTCTTGCTTGTGCTTGCCTTACCAGTGCTT	LC054207	NA	NA	NA	NA	NA	NA
321	OTU_321	0	0	0	0	0	0	0	0	0	0	0	1	87	26	5	0	0	0	0	0	0	0	0	0	0	0	0	0	0	0	0	71	341	295	10	0	3	0	0	0	TCCTTTATCAGGTTTACAAAGTCATAGTGGACCTAGTGTAGATTTAGCTATATTTGCTCTACATCTTTCAGGAATAAGTAGTTTATTAGGTGCACTTAACTTTATTACAACTATTTTAAATATGAGAAGTATAGGTATAAAACTTCATAAAGTAGTGTTATTTGGTTGAGCTGTTATAGTAACAGCCGTCTTATTATTATTATCTTTACCTGTTTTA	KX257489	NA	NA	NA	NA	NA	NA
336	OTU_336	0	0	0	0	0	0	0	0	0	0	0	0	3	25	0	0	0	0	0	0	0	0	0	0	0	0	0	0	0	0	0	213	306	221	9	0	0	0	0	0	ACCATTAAGTGGAGTACAAAGTCACAGTGGACCTAGTGTTGATTTAGCTATATTTGGACTTCACTTATCTGGTATAAGTAGTTTATTAGGTGCAATTAACTTCATTACTACTATATTAAATATGAGAAGTCCTGGTATAAGACTACACAAGTTAGCTTTATTTGGATGAGCTGTAGTAGTTACAGCAGTATTATTACTACTATCATTACCAGTGTTA	KM042216	NA	NA	NA	NA	NA	NA
338	OTU_338	0	0	0	0	0	0	0	0	0	0	0	0	212	59	3	0	0	0	0	0	0	0	0	0	0	0	0	0	0	0	0	0	368	97	1	0	0	0	11	0	CCCTTTATCTAGTATACAAAGTCATAGTGGACCAAGCGTAGATTTAGCTATATTTGGTTTACATTTAGCTGGTGTAAGTAGCCTGCTAGGAGCTATGAACTTTATTACTACTATATTAAATATGAGAAGTCCTGGAATAAGATTACATAAATTAGCTTTATTTGGTTGAGCTGTGCTTGTAACAGCTGTATTACTACTATTATCTCTTCCTGTTCTT	FN600336	NA	NA	NA	NA	NA	NA
347	OTU_347	0	0	0	0	0	0	0	0	0	0	0	0	0	0	0	0	0	0	0	0	0	19	533	58	0	0	26	0	25	19	0	0	64	19	7	0	32	0	0	0	ACCATTAAGTGGTCCGATTGCACATGCGGGCCCTTCTGTGGATTTTGCTATTTTTAGTTTACATATTGCAGGTGCCTCATCTATTATGGGAGCCATCAATTTCATCACAACTATTGTTAACATGAGACATCCGGGCTGTGAATTTCACAATCTGAATTTGTTTGTCTGATCAGTTTTCATTACCGCTATTTTATTATTATTATCGTTGCCTGTTTTA	KP165385	NA	NA	NA	NA	NA	NA
356	OTU_356	0	0	0	0	0	5870	4	0	590	5766	0	0	0	0	0	3962	9	0	150	5232	0	0	0	0	0	39189	48	0	3322	39798	0	0	0	0	0	21326	17	1	1103	26605	TCCTTAGCTGCCAATATCGCCCATGGTGGGTCATCTGTTGATTTCGCAATTTTTTCTCTCCACTTAGCAGGGGTGTCTTCCATTTTAGGGGCTGTAAATTTTATTACCACAGTGATTAATATACGAAGTCCGGGGATGGGGTTAGACCAAATACCTCTTTTTGTCTGGTCAGTTGTAATTACAGCAGTCTTACTCTTACTTTCTCTGCCAGTTTTA	JN299108	FBAQU040-09	BOLD:AAJ9345	Ephemeroptera	Baetidae	Baetis muticus	100
364	OTU_364	0	0	0	0	0	0	1	0	80	1	0	0	0	0	0	0	24	0	8	6	0	0	0	0	0	0	26	0	460	9	0	5	0	0	0	0	110	0	91	31	TCCTTTATCTAGTATACAAAGTCATAGTGGGCCTAGTGTAGATTTAGCTATATTTGGATTACATTTATCAGGTTTAAGTTCATTATTAGGAGCAATGAATTTTATTACTACTATATTAAATATGAGATCTCCAGGTGTAAGATTACATAAAGTAGCATTATTTGGGTGAGCTACAGTAATTACAGCTATATTATTATTATTATCTCTACCGGTATTA	KR864757	NA	NA	NA	NA	NA	NA
366	OTU_366	0	0	10	33	7	0	0	0	0	0	0	0	5	4	0	0	0	0	0	0	0	3	391	173	5	0	0	0	0	0	0	0	344	459	0	0	0	0	0	0	ACCTTTGAGTAGCATTGCTAGCCACTCCGGAGGTTCAGTTGATTTAGCTATCTTTAGCTTGCACCTGTCCGGTATTAGTAGCATTCTTGGAGCTATCAACTTTATCACTACTATATTCAACATGCGAGGACCTGGTATGACTATGCACAGACTGCCTCTCTTTGTTTGGGCCGTCTTGATTACTGCCTTTCTTCTTCTCCTGTCACTGCCAGTTCTT	LT545992	NA	NA	NA	NA	NA	NA
371	OTU_371	0	0	0	0	0	0	0	0	0	0	0	0	0	0	0	0	0	0	0	0	0	0	0	0	0	0	0	0	0	0	0	209	437	177	5	0	29	62	43	1	TGCCCCCCTCACCGTGCAAATGGGGCCGGCGATGGACATGATGATCTTCGCCGTGCACATCCTCGGCATGTCGTCGATCATGGGCTCGATCAACATCATCACGACGCTGCTGAACCTGCGCGCGCCGGGGATGACGATGATGAAGATGCCGATGTTCTGCTGGACCTGGCTCATCACCGCGTATCTGCTGATCGCGGTCATGCCGGTGCTT	CP010516	NA	NA	NA	NA	NA	NA
375	OTU_375	0	0	0	0	0	6	0	0	0	6	0	0	0	0	0	5	0	0	0	6	0	0	0	0	0	454	0	0	56	180	0	0	0	0	0	326	0	10	31	397	CCCACTTTCAGCGGGGATTGCCCATGCTGGAGCCTCAGTTGACATGGCTATTTTCTCACTTCACCTAGCAGGGGTCTCGTCAATTCTAGGGGCAGTAAACTTTATTACTACAGTAATTAATATACGATCTAGAGGAATAACCCTAGACCATATGCCTTTATTTGTATGGGCTGTAGCCATTACTGCTTTATTATACTTTTACTTTCTTTACCTGTATTA	KJ675377	NA	NA	NA	NA	NA	NA
378	OTU_378	0	0	0	0	0	0	0	0	0	0	0	0	0	0	0	0	0	0	0	0	0	0	0	0	0	0	0	0	0	0	18	245	365	114	21	0	0	0	0	0	GACCGTCTATGCTCCGCTTTCCACCAGTGGTTCGGCAGGGCCAGCGGTCGATATGGCGATCCTTTCGCTTCACTTGGCCGGCGCCTCATCGATTCTGGGTGCGGTCAATTTCATCACGACCATTTTCAACATGCGTGCGCCGGGGATGACCCTGCACAAGATGCCGCTGTTCGTCTGGTCGATCCTTGTCACCGCATTCCTGCTGCTGCTCGCACTCCCGGTGCTC	CP000699	NA	NA	NA	NA	NA	NA
387	OTU_387	0	0	0	0	0	0	0	0	0	0	0	0	0	0	0	0	0	0	0	0	0	0	0	0	0	0	0	0	6	0	0	0	0	0	0	8	0	429	78	19	TCCTTTAAGTAATTTAAGCGGTCACCCGGGAGCAGCAGTCGATATGGCTATTTTCAGCTTACATTTAACCGGCCTATCGTCAATCCTTGGTTCGATTAACTTAATTGTTACTATCTTTAATATGAGAGCTCCGGGCATGGGTCTTTTCAAGATGCCGTTATTCGTTTGGTCTATATTAGTTACTGCATTCCTTATAATCTTAGCCATGCCGGTACTT	CP000053	NA	NA	NA	NA	NA	NA
388	OTU_388	0	0	449	191	6	0	0	0	0	0	0	4	64	6	1	0	0	0	0	0	0	3	11	34	0	0	0	0	0	0	0	0	15	2	0	0	0	0	0	0	TCCACTAAGTGGAATACAAAGTCACAGTGGGCCTAGTGTAGATTTAGCTATATTTGGTTTACATTTATCTGGTATAAGTAGTTTATTGGGTGCTATAAACTTTATAACTACTATACTAAACATGAGAAGTCCTGGTATAAGATTACATAAGCTAGCTTTATTCGGATGAGCCGTAGTAGTTACAGCTGTATTATTATTGTTATCATTACCTGTATTA	FN600241	NA	NA	NA	NA	NA	NA
407	OTU_407	0	0	0	3	0	0	0	0	0	0	0	5	9	1	4	0	0	0	0	0	0	101	19	9	0	0	0	0	0	0	7	51	50	332	5	0	0	0	0	0	CCCATTATCAGGGATTACAGCACATTCAGGAGGCGCTGTAGACTTGGCTATTTTCAGCTTACACCTCTCAGGTGCAGCTTCAATTTTAGGAGCAATTAACTTTATTTGTACTATTACAAATATGAGAGCAAAAAGTACACCATTTCATAGATTACCTTTATTTGCATGGTCAATCTTTTTTACTGCTTTTCTACTGCTTCTTTCATTACCAGTATTC	JN418694	NA	NA	NA	NA	NA	NA
412	OTU_412	5239	0	0	840	5243	0	0	0	0	0	2072	0	0	362	2293	0	0	0	0	0	939	0	0	268	965	0	0	0	0	0	601	0	0	74	528	0	0	0	0	0	CCCGTTATCAAATAATTTATTTCATTCAGGAAAAGCAGTTGATATTTCAATTTTTTCATTACATATAGCAGGAATTTCATCAATCTTAGGAGCAATTAACTTCATTTCAACAATTTTTAACATAAAATTAAAAAATATTCCAATAAGAATAATTCCATTATTAGTTTGATCAATTAAAATTACAGCAATCTTATTATTATTATCATTACCTGTACAA	JQ239765	GBMIN18647-13	BOLD:ACR2507	Trichoptera	Polycentropodidae	Polycentropus flavomaculatus	100
422	OTU_422	0	0	0	0	0	0	0	0	0	0	0	0	86	24	5	0	0	0	0	0	0	0	0	0	0	0	0	0	0	0	0	0	296	100	1	0	1	0	0	0	TCCTTTAAGTGGAGTACAAAGTCACAGTGGACCTAGTGTAGATCTAGCTATATTTGGACTACACTTATCTGGTATAAGTAGTTTATTAGGAGCTATAAACTTCATTACTACTATATTAAACATGAGAAGTCCTGGTATTAAATTACACAAATTAGCTTTATTTGGATGAGCTGTAGTAGTTACGGCTGTATTATTATTATTATCTTTACCTGTTCTA	JN091450	NA	NA	NA	NA	NA	NA
442	OTU_442	0	0	0	0	0	0	0	1183	465	2	0	0	0	0	0	0	0	2	0	0	0	0	0	0	0	0	0	0	0	0	0	0	0	0	0	0	0	0	0	0	AAGAGTTTGTAGCGACCGATCTTACCTCGATTGCCGGCACCGGATATGCAGCATACTGGCCGGTGCCAGTACATCGGAGTGACATCTCCGATGGGAAACTACCGAATGACTCATAATAATATTTATGATTTGCGAATCTCAATGGGATTCGCAAATCATAAATGTTATTAATATATATTGTTATATAAAATACAATAAAAATAATAACCGAGCGTCCCTGTGT	CP008920	NA	NA	NA	NA	NA	NA
456	OTU_456	0	0	0	0	0	0	0	0	0	0	0	0	0	0	0	0	0	0	0	0	0	0	12	24	0	0	0	0	0	0	0	0	322	117	1	0	0	0	0	0	CCCTCTTTCATCAATTTTATATCATTCAGGGCCCTCAATTGATCTTTCTATTTTTTCTTTACATTTAGCTGGTATTTCCTCAATTTTAGGGGCTGTAAATTTTATTTCAACTATTATAAATATACAAATTTCTGGAATAATATTTAATAAAATATCATTATTTACTTGATCAATTTTAATTACTACAATTTTATTATTATTATCTCTACCAATTTTA	KU923211	GBMWB117-15	BOLD:ACZ9523	Diptera	Sciaridae	NA	99.07
466	OTU_466	0	0	0	0	0	0	0	450	102	2	0	0	0	0	0	0	0	0	0	0	0	0	0	0	0	0	0	0	0	0	0	0	0	0	0	0	0	0	0	0	AAGAGTTTGTAGCGACCGATCTGACCTCGATTGCCGGCACCGGATATGCAGCATACTGGCCGGTGCCAGTACGTCGGAGTGACATCTCCGATGGGAAACTACCGAATGACTCATAATAGTATTTATGATTTGCGAATCTAAAGGGGATTCGCAAGTCATAAATATTGTTATTATATATTATTATATAAAATACAATAAAAATAATAACCGAGCGTCCCTGTGT	CP008920	NA	NA	NA	NA	NA	NA
475	OTU_475	0	0	0	0	0	0	0	0	0	0	0	24	44	356	60	0	143	10	53	1	0	0	0	0	0	0	0	0	0	0	1	33	73	68	7	0	1	1	17	0	GCCACTATCAGTGCAAGGTGGTATTGGTGTTGACTTTGCGATTTTTGCGGTTCATTTGTTAGGTATTTCTTCAGTATTAGGTTCAATCAATATTATTGTGACCGTGTTTAACATGCGCGCGCCTGGCATGACTTTAATGAAAATGCCAATGTTTGTTTGGGGTTGGTTAATTACTGCGTTCTTGTTGATTGCGACGATTCCAGTGTTG	CP002056	NA	NA	NA	NA	NA	NA
491	OTU_491	0	0	0	0	0	0	0	0	0	0	0	0	0	0	0	0	0	0	0	0	0	0	0	0	0	0	0	0	0	0	0	0	0	0	0	1	50	336	182	2	CCGCCGCTCTTCATCCAGGGCGGCATCGCCTATGACATGTCGATCCTCGCCGTCCATATCCTCGGCATCTCGTCGATCATGGGGGCGATCAACATCATCGTCACCATCCTCAACCTGCGCGCCCCCGGCATGACGCTGATGAAGATGCCGCTCTTCGTATGGACCTGGCTGATCACCGCCTTCCTGCTCGTTGCCGTCATGCCGGTGCTG	CP000116	NA	NA	NA	NA	NA	NA
513	OTU_513	0	0	0	0	0	0	0	0	0	0	0	0	0	0	0	0	0	0	0	0	0	0	0	0	0	0	0	0	0	0	16	142	465	58	70	0	0	0	0	0	TGCCCCTCTTTCTACACAGAACCCTCAAGGCACAATGTCTGTGGATATGAGTATTCTAGCGCTGCATATTTTGGGCGTATCTTCAATCGTCGGTTCAATTAATATTATTACGACCATTTTTAATATGCGCGCACCTGGTATGACGCTAATGAAAATGCCGATGTTCGTATGGACTTGGTTAATTACAGCGTACCTGCTAATTGCAGCGATGCCTGTTTTG	HM473658	NA	NA	NA	NA	NA	NA
514	OTU_514	0	0	0	0	0	0	0	0	0	0	0	20	71	26	21	0	0	0	3	1	0	0	0	0	0	0	0	0	0	0	0	123	451	130	21	0	11	0	16	1	ACCTTTAAGTGGAGTACAAAGTCACAGTGGGCCTAGTGTTGATTTAGCTATATTTGGGCTACACTTATCTGGTATAAGTAGTTTATTAGGAGCTATAAACTTCATTACTACTATATTAAATATGAGAAGTCCTGGTATTAGATTACACAAATTAGCTTTATTTGGATGAGCTGTAGTAGTTACAGCTGTATTATTACTATTATCATTACCTGTGTTA	JN091453	NA	NA	NA	NA	NA	NA
582	OTU_582	370	0	0	9	127	0	0	0	0	0	0	0	0	0	0	0	0	0	0	0	622	0	0	46	257	0	0	0	0	0	0	0	0	0	0	0	0	0	0	0	GCCTTTGTCAGCCAATATTGCTCACAGAGGATCTTCTGTAGATTTTGCAATTTTTAGTCTCCATTTAGCCGGAATTTCTTCAATTCTTGGGGCGGTTAATTTCATTACAACTGCTATTAACATACGATCCCCTGTAGTAACTTTTTACCGAATGCCTCTATTTGTTTGATCAGTAGCAATTACTGCTCTTTTACTTCTCTTATCCCTTCCTGTTCTT	KJ962414	NA	NA	NA	NA	NA	NA
630	OTU_630	143	15	0	4	134	0	0	0	0	0	11	2	0	0	2	0	0	0	0	0	781	10	0	39	876	0	0	0	0	0	1	0	0	0	2	0	0	0	0	0	ACCCGTAGCTTCTGGGATGGCCCACGCCGGGGCTTCTGTAGATTTAGCCATTTTCTCGCTACATTTGGCTGGGGTCTCTTCTATTCTCGGGGCAGTAAATTTTATTACTAAAACAATTAATATACGAACTAGAGGAATAACTATGGATCGTATTCCTTTATTTGTTTGGTCAGTATTAATTACCGCAATCCTACTCCTGTTATCATTACCTGTTTTA	HG935102	GBEPT1938-14	BOLD:ACB0418	Ephemeroptera	Ephemerellidae	Ephemerella ignita	97.69
633	OTU_633	0	2	0	0	0	0	1034	59	1702	69	0	0	0	0	0	0	413	1	356	63	0	0	0	0	0	0	174	6	219	6	0	0	0	2	0	0	53	0	105	8	GCCTTTAAGTGGAATACAAAGTCATAGTGGACCTAGTGTTGATTTAGCTATCTTTGGATTACATTTATCTGGTATAAGTAGTTTATTGGGTGCTATAAACTTTATAACTACTATACTTAATATGAGAAGTCCTGGTATAAGATTACACAAATTAGCTTTATTTGGATGAGCTGTAGTAGTTACAGCTGTATTATTATTACTATCATTACCTGTATTA	FN600272	NA	NA	NA	NA	NA	NA
666	OTU_666	0	0	0	0	0	0	0	0	0	0	15	20	27	19	3	0	0	0	0	0	0	17	0	0	0	0	0	0	0	0	15	134	525	82	44	0	0	0	0	0	CCCACCACTTTCAGTGCAAGGTGGTATGTCGGTGGATATGAGCGTTTTTGCGTTGCATATCCTCGGCGTATCTTCAATTGTGGGGTCGATTAATATCATCACAACAATCTTTAATATGCGTGCGCCTGGCATGACCTTAATGAAAATGCCAATGTTTGTTTGGACATGGCTAATTACTGCATACTTGTTGATTGCGGCGATGCCTGTGTTA	HM417793	NA	NA	NA	NA	NA	NA
704	OTU_704	0	0	0	0	0	0	0	0	0	0	0	0	38	25	0	0	0	0	0	0	0	0	0	0	0	0	0	0	0	0	0	0	334	109	0	0	0	0	0	0	ACCTTTAAGTAGTATTGCCAGCCACTCAGGTGGTGCAGTAGATTTAGCTATCTTTAGTCTTCATTTATCTGGTATAAGTAGTATTCTTGGAGCTATTAACTTTATTACTACTATTATAAATATGCGTGGTCCTGGTATGACTATGCATAGACTTCCATTATTTGTTTGGTCTGTATTTATTACCGCATTTTTATTACTTTTAGCTCTTCCTGTTTTA	KP902678	NA	NA	NA	NA	NA	NA
789	OTU_789	395	1354	0	1025	612	0	0	0	0	0	262	264	0	333	376	0	0	0	0	0	155	877	0	335	217	0	0	0	0	0	179	697	0	206	258	0	0	0	0	0	CCCCTCTATCGGCTGCAATTGCTCATGGAAGAGGATCAGTTGATTTCGCAATTTTTTCGTTACACTTAGCAGGAATTTCTTCTACTTTAGGAGCTGTTAATTTCATTACCACAGTAATTAATATACGATCTACAGGTATTACTTTCGATCGAATACCTTTATTTGTATGAGCTGTAGTAATTACTGCTATTCTTTTATTATTATCTTTACCTGTATT	KM634085	NA	NA	NA	NA	NA	NA
1067	OTU_1067	232	0	0	34	145	0	0	0	0	0	37	0	0	1	83	0	0	0	0	0	614	0	0	20	341	0	0	0	0	0	182	0	0	17	96	0	0	0	0	0	TCCATTAGCAAGAAACTTAGCACATGCAGGTCCATCAGTAGACTTAGCTATTTTCTCTCTTCATCTTGCGGGTGCATCTTCAATTTTAGGTGCTCTAAACTTTATTACAACAGTTATTAATATGCGATGAGATGGTATACGACTACGTCTTGAACGAATTCCTCTATTTGTATGAGCTGTCATAATCACTGTAATTCTACTACTTTTATCCTTACCTGTTCAA	KM612204	GMOAP131-12	BOLD:AAG5080	Lumbriculida	Lumbriculidae	Lumbriculus	92.49
1086	OTU_1086	249	0	0	10	155	103	2	0	6	410	85	0	0	1	81	44	0	0	3	112	170	0	0	16	114	318	18	0	23	493	34	0	0	6	36	130	6	0	15	98	TCCCCTATCTGCAGGAATTGCTCATGCTGGTGCTTCAGTAGACTTGGCAATTTTCTCTCTACACTTAGCTGGTGTTTCCTCCATTCTTGGGGCCGTTAATTTTATTACTACAACAATTAATATGCGAGCCAGTGGAATAACTATAGACCGAATTCCTTTATTTGTTTGGTCAGTAGTAATCACCGCAATCCTTTTGCTTCTTAGCTTACCTGTCTTA	HG935092	NA	NA	NA	NA	NA	NA
1249	OTU_1249	0	0	0	0	0	1	1	0	1	10	0	0	0	0	0	5	0	0	0	7	0	0	0	0	0	133	2	0	3	132	0	0	0	0	0	297	6	0	3	95	CCCACTTTCAGCGGGAATTGCCCATGCAGGAGCCTCAGTTGACCTCGCTATTTTTTCATTACATTTAGCCGGAGTATCATCAATTCTAGGGGCTGTAAATTTTATTACTACAGTAATTAATATACGATCTAGTGGAATAACCCTGGATCGAATGCCTTTATTTGTTTGAGCTGTAGTAATCACAGCCTTACTTTTACTATTATCTCTCCCCGTATTA	JQ736340	FBAQU331-09	BOLD:AAJ2415	Plecoptera	Leuctridae	Leuctra braueri	97.22
1432	OTU_1432	0	0	0	0	0	0	0	37497	3993	543	0	0	0	0	0	0	0	5848	915	194	0	0	0	0	0	0	0	175680	14860	1798	0	0	0	0	0	0	0	47822	4435	495	CCCTCTCTCCAGAAACTTAGCCCATGCGGGAAGTTCAGTTGATATCTCAATTTTCTCCCTCCATCTAGCGGGAATCTCCTCAATTTTAGGAGCAATCAACTTCATCTCTACTACATTAAATATGCGCAATAACTTAATAACCCTAGATCGAATCCCCCTATTTGTGTGATCAGTTGCCATCACAGCCCTACTTCTATCTCTCCCAGTCTTA	KM411447	FBAQU1402-13	BOLD:AAD5620	Trichoptera	Limnephilidae	Potamophylax cingulatus	98.57
1553	OTU_1553	0	0	0	0	0	1	0	0	0	3	0	0	0	0	0	1	0	0	0	2	0	0	0	0	0	73	0	0	0	70	0	0	0	0	0	290	0	0	4	107	TCCCCTAGCCGCCGGGATTGCCCATGCTGGAGCCTCAGTTGACATGGCTATTTTCTCTCTTCACCTAGCAGGGGTCTCCTCAATTCTAGGGGCAGTAAACTTTATTACTACAGTAATTAATATACGATCTAGAGGGATAACTCTAGACCGTATACCCTTATTTGTGTGGGCTGTAGCCATTACTGCTTTACTACTCTTACTTTCTTTACCTGTATTA	KJ675377	NOEPT124-12	BOLD:AAY9944	Plecoptera	Perlodidae	Diura nanseni	97.22
1641	OTU_1641	106	0	0	53	156	0	0	0	0	0	56	0	0	3	42	0	0	0	0	0	2194	1	0	602	1911	0	0	0	0	0	1193	0	0	273	711	0	0	0	0	0	CCTCCCCTTGCAGCAGGCATTGCCCATGCTGGAGCCTCTGTTGATCTCGCTATTTTTTCCTTACATTTAGCAGGAGTATCCTCAATTCTAGGGGCTGTAAATTTCATTACAACGGTGATCAATATACGATCCAATGGAATAACTCTAGACCGAATACCCTTATTTGTGTGAGCTGTAGTAATCACAGCCCTACTATTACTCCTCTCCCTCCCTGTTCAA	KT874609	FBAQU1311-12	BOLD:AAM4011	Plecoptera	Leuctridae	Leuctra albida	97.22
1773	OTU_1773	0	0	0	0	0	0	0	16021	1650	261	0	0	0	0	0	0	0	2495	405	60	0	0	0	0	0	0	0	85164	7309	740	0	0	0	0	0	0	0	27942	2311	252	GCCACTTTCTAGAAATTTAGCCCATGCGGGAAGTTCAGTTGATATCTCAATTTTCTCCCTCCATCTAGCGGGAATCTCCTCAATTTTAGGAGCAATCAACTTCATCTCTACTACATTAAATATGCGCAATAACTTAATAACCCTAGATCGAATCCCCCTATTTGTGTGATCAGTTGCCATCACAGCCCTACTTCTACTTCTATCTCTCCCAGTCTTA	KM411447	FBAQU1512-13	BOLD:AAD5620	Trichoptera	Limnephilidae	Potamophylax cingulatus	98.15
2108	OTU_2108	42	2	2	4	44	0	0	18	21	9	20	2	3	1	76	3	5	22	34	22	20	28	4	32	26	0	11	5287	611	94	55	79	34	36	63	28	108	8318	3756	356	TCCCCTTTCAGCCGGGATTGCCCACGCAGGAGCTTCAGTTGACTTAGCTATTTTTTCTTTACATTTAGCCGGAGTATCCTCAATTTTAGGGGCAGTAAATTTTATTACTACAACTATTAATATACGTACTAGAGGAATAACAATAGACCGTATTCCTTTATTTGTTTGATCAGTAGTAATTACTGCAATTTTATTACTTCTATCCTTACCTGTTCTT	JX571926	NA	NA	NA	NA	NA	NA
2130	OTU_2130	10328	0	0	1038	6674	0	0	0	0	0	9276	0	0	361	4518	0	0	0	0	0	37193	1	0	4162	31369	0	0	0	0	0	27770	3	0	2033	20387	0	0	0	0	0	ACCCTTAGCTTCTGGGATGGCTCACGCCGGGGCTTCTGTAGATTTAGCCATTTTCTCGCTGCATTTGGCTGGGGTCTCTTCCATTCTCGGGGCAGTAAATTTTATTACTACCACAATTAATATACGGACTAGAGGAATAACTATGGATCGTATTCCTTTATTTGTTTGGTCAGTATTAATTACCGCAATCCTCCTGTTATCATTACCTGTTTTA	HG935102	FBAQU1131-12	BOLD:ACB0418	Ephemeroptera	Ephemerellidae	Ephemerella ignita	97.47
2180	OTU_2180	0	858	190	577	160	458	2271	136	2703	667	0	89	29	142	56	94	467	21	454	111	0	277	1	57	2	78	352	0	609	40	0	75	32	14	0	11	97	10	118	17	TCCTTTAAGTGGTATACAAAGTCACAGTGGACCTAGTGTAGATTTAGCCATTTTTGCCTTACATTTAGCGGGTATAAGTAGTTTATTGGGTGCTATGAACTTTATAACTACTATACTTAATATGAGAAGTGCGGGTATTAGATTACACAAATTAGCTTTATTTGGTTGAGCTGTACTAGTTACAGCAGTGTTATTATTATTATCATTACCTGTATTA	FN640494	NA	NA	NA	NA	NA	NA
2217	OTU_2217	4618	1	0	430	5718	12	0	0	5	3	4872	0	0	577	5491	22	0	0	0	13	1315	0	0	269	1652	0	0	1	1	2	1483	0	0	162	1558	2	0	0	0	6	TCCCTTGTCTTCTGGAATTGCCCATGCAGGAGCTTCAGTTGATTTAGCTATTTTTTCTCTTCACCTAGCCGGAATTTCTTCTATTCTAGGAGCTGTAAATTTTATTACTACCATTATCAATATACGGTCTAATGGAATTACTTTTGATCGAATACCACTATTTGTCTGATCAGTTGTTATTACTGCAATTTTATTATTATCGTCATTACCAGTTTTA	GU072978	ACBB331-07	BOLD:AAB8624	Diptera	Simuliidae	Simulium vernum	98.61
2219	OTU_2219	72	208	0	39	27	0	0	0	0	0	629	436	0	691	562	0	0	0	0	0	14	136	0	26	26	0	0	0	0	0	112	378	0	179	125	0	0	0	0	0	CCCTCTATCAGCTGCAATTGCTCATGGAGGAGGATCAGTTGATTTAGCAGTTTTTTCATTACACTTAGCAGGAATTTCTTCCATTTTAGGGGCTGTTAATTTCATTACCACAGTAATTGATATACGATCTACAGGTATCACTTTCCACCGAATACCTTTATTTGTATGAGCCGTAGTAATTACCGCTATTCTCTTATTATTATCTTTACCTGTATTA	KP044327	NA	NA	NA	NA	NA	NA
2580	OTU_2580	105	48	0	160	257	0	0	0	0	0	122	5	0	7	159	3	0	0	0	6	380	134	0	22	493	1	0	0	3	1	186	26	0	15	334	4	0	0	0	1	CCCCTATCCAGTAATTTAGCCCATATAGGATCATCCGTAGATCTTTCAATCTTTTCATTACATTTAGCAGGAGTATCCTCAATTTTAGAAGCAATTAACTTTATTACAACAATAATAAACATACGATCATTGGGAATATCCTATGATCGCATGCCTCTCTTCGCATGATCAGTTCTTATTACAGCTGTACTACTACTACTCTCACTTCCTGTTTTA	KX365592	KJTRI051-13	BOLD:ACH0620	Trichoptera	Sericostomatidae	Sericostoma personatum	98.15
2676	OTU_2676	126	0	0	1	184	0	0	0	0	0	55	0	0	0	106	0	0	0	0	0	4812	103	0	34	5672	0	0	0	0	0	4396	20	0	13	4204	0	0	0	0	0	ACCCTTAGCCTCTGGGATGGCTCACGCCGGGGCTTCTGTAGATTTAGCCATTTTCTCGCTACATTTGGCTGGTGTCTCTTCCATTCTCGGGGCAGTAAATTTTATTACTACCACAATTAATATACGAACTAGAGGAATAACTATGGACCGTATCCCCTTATTTGTTTGATCAGTACTAATTACCGCAATCTTACTACTACTATCATTACCTGTTTTA	HG935102	NA	NA	NA	NA	NA	NA
2966	OTU_2966	276	1240	253	793	229	7	113	2008	184	25	1585	2455	1289	1519	1126	14	377	2800	1079	181	85	623	91	342	128	1	122	845	121	14	365	2136	699	621	533	11	326	1775	705	113	TCCTTTAGCAGCAGGAATCGCCCACGCAGGAGCTTCAGTTGACTTACAGTTAGCTATTTTTTCTTTACATTTAGCCGGAGTATCCTCAATTTTAGGGGCAGTAAATTTTATTACTACAACTATTAATATACGTACTAGAGGAATAGCAATAGACCGTATTCCTTTATTTGTTTGATCAGTAGTAATTACTGCAATTTTATTACTTCTATCCTTACCTGTTCTT	JX571926	GBEPT1356-14	BOLD:ACO8667	Ephemeroptera	Ephemeridae	Ephemera danica	99.07
2981	OTU_2981	0	0	0	0	0	578	0	0	1218	990	0	0	0	0	0	3463	0	0	129	4752	0	0	0	0	0	138	0	0	143	214	0	0	0	0	0	1025	0	0	3	1090	CCCACTCTCTTCAGGAATTGCTCATGCTGGGGCTTCTGTCGACTTAGCTATTTTTTCTCTTCGTCTAGCTGGAATTTCTTCTATTTTAGGAGCTGTAAATTTTATTACTATAGTAATTAATATACGATCTAACGGTATTACTTTAGACCGAATACCGTTATTTGTGTGGTCTGTTGTTATTACAGCAGTTTTACTATTACTTTCTCTACCTGTTTTA	KT248930	NA	NA	NA	NA	NA	NA
3353	OTU_3353	0	3	14171	7149	308	0	0	0	0	0	0	0	2817	1769	115	0	0	0	0	0	0	0	17966	9258	252	0	0	0	0	0	0	0	5076	3170	111	0	0	0	0	0	CCCCTTTCCAGAAATCTTGCCCATGCAGGCAGATCTGTTGATATCTCTATTTTTTCACTTCATTTAGCGGGAATCTCCTCTATTTTAGGAGCTATTAATTTTATTTCAACTACACTTAACATACGAAATAACTTAATAACTTTAGATCGAATCCCTCTATTTGTATGATCTGTAGCTATTACAGCTCTTCTTCGCTCTCTCCCAGTTTTA	JF891250	ODTRI081-14	BOLD:AAF7718	Trichoptera	Limnephilidae	Halesus radiatus	99.37
3571	OTU_3571	6007	3	0	1185	6000	0	0	0	0	0	7393	0	0	647	3397	0	0	0	0	0	11221	13	0	2920	15994	0	0	0	0	0	10267	1	0	1317	9420	0	0	0	0	0	ACCCTTAGCCTCTGGAATGGCTCACGCCGGGGCTTCTGTAGATTTAGCCATCTTTTCACTTGGCCGGAGTTTCTTCTATTCTCGGGGCTGTAAATTTTATTACTACTACAATTAATATACGAACTAGAGGAATAACTATGGACCGTATCCCCTTATTTGTTTGATCAGTACTAATTACTGCAATCTTACTACTACTGTCACTACCTGTTTTA	JN164273	GBEPT1599-14	BOLD:AAB3693	Ephemeroptera	Ephemerellidae	Ephemerella ignita	100
3683	OTU_3683	0	109	19	2	24	0	9	0	7	10	0	2	4	5	6	0	3	1	5	1	0	582	74	184	25	0	104	6	114	7	0	126	71	23	14	2	12	0	73	4	TCCACTTAGTGGAGTACAAAGTCACAGTGGACCTAGTGTTGATTTAGCCATATTCGCTTTACATTTATCAGGTATAAGTAGTTTATTAGGAGCTATAAACTTCATTACAACTATCCTTAATATGAGAAGCCCTGGTATTAAATTACACAAATTAGCTTTATTTGGATGAGCTGTAGTAGTTACTGCGGTATTATTATTATCATTACCTGTTTTG	FN640540	NA	NA	NA	NA	NA	NA
4070	OTU_4070	3010	0	0	303	3492	19406	0	0	6125	26214	891	0	0	34	1001	8848	0	0	970	8562	3220	0	0	331	2411	15593	0	0	1705	12077	1114	0	0	127	800	6522	2	2	238	4224	GCCACTTTCTAGAAATTTAGCTCATGCTGGACCATCAGTAGACCTGGCAATCTTCTCACTCCATCTAGCAGGAGCATCCTCCATTTTAGGAGCCATTAACTTTATTACGACTGTAATTAATATACGATGAAATGGATTACGACTTGAACGAGTTCCATTATTTGTATGAGCAGTAACAATTACAGTAGTTCTACTACTATTATCATTACCAGTACTA	JX993859	GBAN5823-14	BOLD:ACQ6642	Lumbriculida	Lumbriculidae	Stylodrilus heringianus	97.22
4149	OTU_4149	1	20	3	89	3	0	11	7	9	2	0	3	0	15	1	0	3	0	1	1	61	2490	281	1435	339	179	1301	1073	1211	504	22	614	92	341	115	56	371	159	335	149	GCCACTTTCTAGAAATTTAGCTCATGCAGGAAGATCAGTGGACATCTCCATTTTTTTCTCTTCATTAGCAGGAATTTCCTCCATTTTAGGGGCCATTAATTTTATTTCCACAACCCTCAATATACGAAATAATTTAATAACCCTTGACCGTATCCCCCTATTTGTTTGATCAGTAGCTATCACAGCTCTTCTCCTTCTACTCTCATTACCAGTTTTA	HE858259	BHMKK195-12	BOLD:AAA5186	Trichoptera	Limnephilidae	Chaetopteryx villosa	100
4182	OTU_4182	0	28	150	98	38	0	0	0	0	0	0	8	13	77	0	0	0	0	0	0	0	87	250	222	4	0	0	0	0	0	0	0	224	259	5	0	0	0	0	0	TCCCTTATCAGGTATTCAAAGTCACAGTGGTCCAAGTGTGGATTTAGCCATATTTGGTTTACATTTAGCAGGGGTAAGTTCATTATTAGGTGCTATGAATTTTATTACTACTACATTAAATATGAGATCTCCAGGAATAAACTACACAAAGTAACTTTATTTGGATGATCTGTAGTTGTAACTGCTGTGTTATTATTATTATCTTTGCCTGTTTTG	JQ015302	NA	NA	NA	NA	NA	NA
4226	OTU_4226	11	0	0	0	6	0	0	0	0	0	4	0	0	0	1	0	0	0	0	0	2975	0	0	308	2550	0	0	0	0	0	686	0	0	50	456	0	0	0	0	0	CCCCTATCTAGAAATATTGCTCGCAGAGGAGCATCAGTTGATCTAGCAATTTTTTCATTACATTTAGCAGGTGTATCATCAATCTTAGGGGCAGTAACTTTATTTCTACCATTATTAATATGCGGGCAACAGGAATAACGCCAGAACGACTACCCCTATTTGTATGATCAGTAGGAATTACCGCCTTATTATTACTTCTATCTCTTCCAGTATTG	KM022072	FBAQU1284-12	BOLD:ACB1970	Hemiptera	Corixidae	Micronecta poweri	98.14
4831	OTU_4831	458	1	0	71	346	0	0	0	0	0	658	0	0	32	273	0	0	0	0	0	33914	2	0	3691	29528	0	0	0	0	0	25957	0	0	1401	18359	0	0	0	0	0	ACCCTTAGCTTCTGGGATGGCTCACGCCGGGGCTTCTGTAGATTTAGCCATTTTCTCGCTGCATTTGGCTGGGGTCTCTTCCATTCTCGGGGCAGTAAATTTTATTACTACCACAATTAATATACGGGCTAGAGGAATAACTATGGATCGTATTCCTTTATTTGTTTGGTCAGTATTAATTACCGCAATCCTACTCCTGTTATCATTACCGTTTTA	HG935102	FBAQU1131-12	BOLD:ACB0418	Ephemeroptera	Ephemerellidae	Ephemerella ignita	99.03
5071	OTU_5071	0	0	0	0	22	0	613	0	738	54	0	0	0	1	0	0	170	2	128	1	0	0	0	0	0	0	142	0	146	3	0	0	0	0	0	0	16	1	35	7	TCCTTTAAGTGGAGTACAAAGTCATAGTGGACCTAGTGTAGACTTGGCTATGTTTGCTTTACATCTAGCAGGTATAAGTAGTTTATTAGGTGCTATAAACTTCATAACTACAATTTTAAATATGAGAAGCCCTGGTATAAGATTACACAAATTAGCTTTATTTGGACGAGCTGTAGTAGTTACAGCAGTATTATTATTACTATCATTACCTGTGTTA	FN599610	NA	NA	NA	NA	NA	NA
6059	OTU_6059	0	751	8	437	109	22	76	2	48	55	0	83	3	71	37	11	22	0	24	9	1	1237	71	859	118	24	144	4	95	70	0	345	25	138	52	13	52	2	30	23	CCCCCTTTCCAGAAATCTTGCCCATGCAGGAAGATCAGTGGACATCTCCATTTTTTCTCTTCATTTAGCAGGAATTTCCTCCATTTTAGGGGCCATTAATTTTATTTCCACAACCCTCAATATACGAAATAATTTAATAGCCCTTGACCGTATCCCCCTATTTGTTTGATCAGTAGCTATCACAGCTCTTCTCCTTCTACTCTCATTACCAGTTTTA	HE858259	PDCAD153-08	BOLD:AAA5186	Trichoptera	Limnephilidae	Chaetopteryx villosa	97.69
6076	OTU_6076	942	3387	0	1721	1494	0	0	0	0	0	970	1097	0	1452	1607	0	0	0	0	0	220	1285	0	474	330	0	0	0	0	0	300	767	0	297	345	0	0	0	0	0	CCCTCTATCAGCTGCAATTGCTCATGGAGGAAGATCAGTTGATTTAGCAATTTTTTGCATTACACTTAGCAGGAATTTCTTCTATTTTAGGGGCTGTTAATTTCATTACCACAGTAATTAATATACGATCTACAGGTATTACTTTCGATCGAATACCTTTATTTGTATGAGCTGTAGTAATTATTGCTATTCTTTTATTATTATCTTTACCTGTATTA	KM634085	FIDIP2983-12	BOLD:ACD1718	Diptera	Tabanidae	Tabanus cordiger	97.69
	Below_0.01	4381	3126	20286	6462	19419	16396	19376	15510	8873	8504	2607	2449	24774	18479	18728	34922	16296	20193	3623	3951	2033	3343	11951	9518	4485	3393	20636	17667	2823	4074	2182	2884	14985	16625	3838	5067	9675	18180	4499	5027
[truncated: 15 more columns]
