# Supplementary material for: Sorting things out: Assessing effects of unequal specimen biomass on DNA metabarcoding
Source: Ecol Evol. 2017 Jul 28;7(17):6918–26. doi: 10.1002/ece3.3192 (PMC5587478; doi:10.1002/ece3.3192)
Supplement: Supplementary file 13 [file ECE3-7-6918-s013.xls]

## Sheet: morpho_taxa_v1
	Order	Family	Genus	Species	Taxonomic_level	OTU	ID	morphotaxon	S8	M8	L8	S10	M10	L10
1	Coleoptera	Dytiscidae	Agabus	NA	genus	T	1	Agabus	0	0	0	0	1	0
2	Coleoptera	Dytiscidae	NA	NA	family	T	2	Dytiscidae	5	0	0	1	0	0
3	Coleoptera	Elmidae	Limnius (Larve)	NA	genus	T	3	Limnius (Larvae)	11	0	0	1	0	0
4	Coleoptera	Elmidae	NA	NA	family	T	4	Elmidae	6	0	0	0	0	0
5	Coleoptera	Hydraenidae	Hydraena	NA	genus	T	5	Hydraena	1	0	0	2	0	0
6	Coleoptera	Hydrophilidae	Anacaena	NA	genus	T	6	Anacaena	2	0	0	1	0	0
8	Coleoptera (Larven)	NA	NA	NA	order_or_lower	T	8	Coleoptera (Larvae)	29	0	0	16	0	0
9	Diptera	Ceratopogonidae	NA	NA	family	F	9	Ceratopogonidae	1	0	0	1	0	0
11	Diptera	Chironomidae	NA	NA	family	T	11	Chironomidae	43	0	0	80	0	0
12	Diptera	Dixidae	Dixa	NA	genus	T	12	Dixa	0	0	0	13	0	0
13	Diptera	Limoniidae	Eloeophila	NA	genus	T	13	Eloeophila	0	0	0	1	2	0
14	Diptera	Pediciidae	Dicranota	NA	genus	T	14	Dicranota	0	0	0	1	7	0
15	Diptera	Pediciidae	Pedicia	NA	genus	T	15	Pedicia	0	1	0	0	4	0
16	Diptera	Simuliidae	Simulium	NA	genus	T	16	Simulium	5	0	0	65	0	0
17	Diptera	Tabanidae	NA	NA	family	T	17	Tabanidae	7	5	0	0	1	0
18	Diptera	Thaumaleidae	NA	NA	family	T	18	Thaumaleidae	0	0	0	9	0	0
19	Ephemeroptera	Baetidae	Baetis	NA	genus	T	19	Baetis	13	0	0	38	0	0
20	Ephemeroptera	Baetidae	Centroptilum	luteolum	species	T	20	Centroptilum luteolum	6	0	0	0	0	0
21	Ephemeroptera	Ephemerellidae	Ephemerella	ignita	species	T	21	Ephemerella ignita	212	2	0	0	0	0
22	Ephemeroptera	Ephemeridae	Ephemera	danica	species	T	22	Ephemera danica	62	90	13	2	8	10
23	Ephemeroptera	Heptageniidae	Ecdyonurus	NA	genus	T	23	Ecdyonurus	0	0	0	0	12	1
24	Ephemeroptera	Leptophlebiidae	Habroleptoides	NA	genus	T	24	Habroleptoides	0	0	0	14	0	0
25	Ephemeroptera	Leptophlebiidae	Habrophlebia	NA	genus	T	25	Habrophlebia	10	0	0	4	0	0
26	Ephemeroptera	Leptophlebiidae	NA	NA	family	T	26	Leptophlebiidae	63	0	0	26	0	0
27	Gastropoda	Ancylidae	Ancylus	fluviatilis	species	T	27	Ancylus fluviatilis	1	2	0	0	0	0
28	Gastropoda	Lymnaeidae	Radix	labiata	species	T	28	Radix labiata	0	1	3	0	0	0
29	Heteroptera	Corixidae	Micronecta	NA	genus	T	29	Micronecta	8	0	0	0	0	0
30	Heteroptera	Veliidae	Velia	NA	genus	T	30	Velia	0	0	0	1	0	0
31	Heteroptera	NA	NA	NA	order_or_lower	T	31	Heteroptera	0	0	0	1	0	0
32	Hirudinea	Glossiphoniidae	Helobdella	NA	genus	T	32	Helobdella	0	1	0	0	0	0
33	Insecta	NA	NA	NA	order_or_lower	F	33	Insecta	1	0	0	2	0	0
34	Nematoda	NA	NA	NA	order_or_lower	F	34	Nematoda	1	0	1	0	0	0
35	Odonata	NA	NA	NA	order_or_lower	T	35	Odonata	1	0	0	0	0	0
36	Oligochaeta	NA	NA	NA	order_or_lower	F	36	Oligochaeta	9	0	0	22	3	0
37	Plecoptera	Chloroperlidae	Siphonoperla	NA	genus	T	37	Siphonoperla	0	0	0	1	0	0
38	Plecoptera	Leuctridae	Leuctra	braueri	species	T	38	Leuctra braueri	0	0	0	38	3	0
39	Plecoptera	Leuctridae	Leuctra	NA	genus	T	39	Leuctra	61	0	0	8	0	0
40	Plecoptera	Nemouridae	Nemoura	NA	genus	T	40	Nemoura	1	0	0	0	0	0
41	Plecoptera	Nemouridae	Protonemura	NA	genus	T	41	Protonemura	0	0	0	54	6	0
42	Plecoptera	Perlodidae	Dictyogenus	NA	genus	F	42	Dictyogenus	0	0	0	19	0	0
43	Plecoptera	NA	NA	NA	order_or_lower	T	43	Plecoptera	0	0	0	1	0	0
44	Terrestrial animals	NA	NA	NA	order_or_lower	T	44	Terrestrial animals	0	0	0	2	0	0
45	Trichoptera	Limnephilidae	Anomalopterygella	chauviniana	species	T	45	Anomalopterygella chauviniana	0	1	0	0	0	0
46	Trichoptera	Limnephilidae	Chaetopteryx	villosa-fusca	species	T	46	Chaetopteryx villosa-fusca	1	36	1	8	29	1
47	Trichoptera	Limnephilidae	Drusus	annulatus	species	T	47	Drusus annulatus	0	0	0	0	1	0
48	Trichoptera	Limnephilidae	Halesus	NA	genus	T	48	Halesus	0	0	8	0	0	0
49	Trichoptera	Limnephilidae	Potamophylax	rotundipennis	species	T	49	Potamophylax rotundipennis	0	0	0	0	0	2
50	Trichoptera	Odontoceridae	Odontocerum	albicorne	species	T	50	Odontocerum albicorne	0	1	1	2	12	0
51	Trichoptera	Philopotamidae	Wormaldia	occipitalis	species	T	51	Wormaldia occipitalis	0	0	0	5	5	0
52	Trichoptera	Philopotamidae	NA	NA	family	T	52	Philopotamidae	0	0	0	7	0	0
53	Trichoptera	Polycentropodidae	Cyrnus	trimaculatus	species	T	53	Cyrnus trimaculatus	0	2	0	0	0	0
54	Trichoptera	Polycentropodidae	Polycentropus	flavomaculatus	species	T	54	Polycentropus flavomaculatus	0	1	0	0	0	0
55	Trichoptera	Polycentropodidae	Polycentropus	irroratus	species	T	55	Polycentropus irroratus	1	2	0	0	0	0
56	Trichoptera	Polycentropodidae	Polycentropus	kingi	species	F	56	Polycentropus kingi	2	5	0	0	0	0
57	Trichoptera	Sericostomatidae	Sericostoma	personatum-flavicorne	species	T	57	Sericostoma personatum-flavicorne	20	2	0	19	3	0
58	Empty shells / unidentified	NA	NA	NA		NA	58	Empty shells / unidentified	8	24	9	17	12	4
